# Supplementary material for: Synthesis, crystal structure and Hirshfeld surface analysis of di­aqua­bis­(o-phenyl­enedi­amine-κ2 N,N′)nickel(II) naphthalene-1,5-di­sulfonate
Source: Acta Crystallogr E Crystallogr Commun. 2023 Oct 26;79(Pt 11):1083–7. doi: 10.1107/S2056989023009350 (PMC10626944; doi:10.1107/S2056989023009350)
Supplement: Supplementary file 1 [file e-79-01083-sup1.cif]

##############################################################################
#                                                                            #
# This CIF contains the data in a paper accepted for publication in          #
# Acta Crystallographica Section E. It conforms to the requirements of       #
# Notes for Authors for Acta Crystallographica Section E, and has been       #
# peer reviewed under the auspices of the IUCr Commission on Journals.       #
#                                                                            #
# Full details of the Crystallographic Information File format               #
# are given in the paper "The Crystallographic Information File (CIF):       #
# a New Standard Archive File for Crystallography" by S. R. Hall, F. H.      #
# Allen and I. D. Brown [Acta Cryst. (1991), A47, 655-685].                  #
#                                                                            #
# The current version of the core CIF dictionary is obtainable from          #
# ftp://ftp.iucr.org/pub/cif_core.dic.                                       #
#                                                                            #
# Software is freely available for graphical display of the structure(s)     #
# in this CIF. For information consult the CIF software page                 #
# http://www.iucr.org/resources/cif/software.                                #
#                                                                            #
# This file may be used for bona fide research purposes within the           #
# scientific community so long as proper attribution is given to the journal # 
# article from which it was obtained.                                        #
#                                                                            #
##############################################################################
data_I
_audit_creation_method
;
Olex2 1.5-beta
(compiled 2023.08.24 svn.re1ec1418 for OlexSys, GUI svn.r6817)
;
_journal_date_recd_electronic     2023-10-17
_journal_date_accepted     2023-10-25
_journal_name_full     'Acta Crystallographica, Section E'
_journal_year     2023
_journal_volume     79
_journal_issue      1
_journal_page_first     0
_journal_page_last     0
_journal_paper_category     GM
_journal_paper_doi     10.1107/S2056989023009350
_journal_coeditor_code     WM5701
_publ_contact_author_name     'Jamshid M. Ashurov'
_publ_contact_author_address
;
Institute of Bioorganic Chemistry, Academy of Sciences of Uzbekistan, 100125, M.
Ulugbek Str 83, Tashkent,
Uzbekistan
;
_publ_contact_author_email     'ashurovjamshid1@gmail.com'
_publ_contact_author_fax     '+998712626073'
_publ_contact_author_phone     '+998994444194'
_publ_section_title
;
Synthesis, crystal structure and Hirshfeld surface analysis of
diaquabis(<i>o</i>-phenylenediamine-\k^2^<i>N</i>,<i>N</i>')nickel(II)
naphthalene-1,5-disulfonate
;
loop_
    _publ_author_name
    _publ_author_footnote
    _publ_author_address
    'Suyunov, Jabbor R' .
;
Termez State University, \#8220;Barkamol avlod\#8221;
at street, 43.
Termez city,
Uzbekistan
;
    'Turaev, Khayit Kh.' .
;
Termez State University, \#8220;Barkamol avlod\#8221;
at street, 43.
Termez city,
Uzbekistan
;
    'Alimnazarov, Bekmurod Kh.' .
;
Termez State University, \#8220;Barkamol avlod\#8221;
at street, 43.
Termez city,
Uzbekistan
;
    'Nazarov, Yusuf E.' .
;
Termez State University, \#8220;Barkamol avlod\#8221;
at street, 43.
Termez city,
Uzbekistan
;
    'Mengnorov, Islombek J.' .
;
Institute of Bioorganic Chemistry, Academy of Sciences of Uzbekistan, 100125,
M. Ulugbek Str 83, Tashkent,
Uzbekistan
;
    'Ibragimov, Bakhtiyar T.' .
;
Institute of Bioorganic Chemistry, Academy of Sciences of Uzbekistan, 100125,
M. Ulugbek Str 83, Tashkent,
Uzbekistan
;
    'Ashurov, Jamshid M.' .
;
Institute of Bioorganic Chemistry, Academy of Sciences of Uzbekistan, 100125,
M. Ulugbek Str 83, Tashkent,
Uzbekistan
;
_publ_section_synopsis
;
In the title salt, [Ni(C~6~H~8~N~2~)~2~(H~2~O)~2~]\\cdot(C~10~H~6~O~6~S~2~),
the Ni^II^ atom exhibits a slightly tetragonally distorted {O~2~N~4~}
octahedral coordination environment, with two pairs of equatorial Ni---N bonds
and a pair of longer axial Ni---O bonds.
;
_chemical_name_systematic
;
Diaquabis(<i>o</i>-phenylenediamine-\k^2^<i>N</i>,<i>N</i>')nickel(II)
naphthalene-1,5-disulfonate
;
_chemical_name_common     ?
_chemical_formula_moiety     'C12 H20 N4 Ni O2 2+, C10 H6 O6 S2 2-'
_chemical_formula_sum     'C22 H26 N4 Ni O8 S2'
_chemical_formula_iupac     '[Ni (C6 H8 N2)2 (H2 O1)2] (C10 H6 O6 S2)'
_chemical_formula_weight     597.30
_chemical_melting_point     ?
_space_group_crystal_system     monoclinic
_space_group_name_H-M_alt     'P 21/n'
_space_group_name_Hall     '-P 2yn'
loop_
    _space_group_symop_operation_xyz
    'x, y, z'
    '-x+1/2, y+1/2, -z+1/2'
    '-x, -y, -z'
    'x-1/2, -y-1/2, z-1/2'
_cell_length_a     12.7613(3)
_cell_length_b     7.70540(10)
_cell_length_c     13.4641(3)
_cell_angle_alpha     90
_cell_angle_beta     111.554(2)
_cell_angle_gamma     90
_cell_volume     1231.36(5)
_cell_formula_units_Z     2
_cell_measurement_reflns_used     6737
_cell_measurement_theta_min     4.0690
_cell_measurement_theta_max     71.0430
_cell_measurement_temperature     563.15
_exptl_crystal_description     block
_exptl_crystal_colour     'light green'
_exptl_crystal_size_max     0.22
_exptl_crystal_size_mid     0.18
_exptl_crystal_size_min     0.14
_exptl_crystal_density_diffrn     1.611
_exptl_crystal_density_meas     ?
_exptl_crystal_density_method     ?
_exptl_crystal_F_000     620
_exptl_absorpt_coefficient_mu     3.219
_exptl_absorpt_correction_type     multi-scan
_exptl_absorpt_process_details
;
(CrysAlisPro; Rigaku OD, 2023)
;
_exptl_absorpt_correction_T_min     0.57293
_exptl_absorpt_correction_T_max     1.00000
_diffrn_ambient_temperature     563.15
_diffrn_source     'micro-focus sealed X-ray tube'
_diffrn_radiation_type     'Cu K\a'
_diffrn_radiation_wavelength     1.54184
_diffrn_radiation_monochromator     mirror
_diffrn_measurement_device_type
                         'XtaLAB Synergy, Single source at home/near, HyPix3000'
_diffrn_measurement_device     'four-circle diffractometer'
_diffrn_measurement_method     '\w scans'
_diffrn_detector     'Hybrid Pixel Array Detector'
_diffrn_detector_area_resol_mean     10.0000
_diffrn_reflns_number     11384
_diffrn_reflns_av_R_equivalents     0.0382
_diffrn_reflns_av_unetI/netI     0.0279
_diffrn_reflns_theta_min     4.083
_diffrn_reflns_theta_max     71.257
_diffrn_reflns_theta_full     67.684
_diffrn_measured_fraction_theta_max     0.993
_diffrn_measured_fraction_theta_full     1.000
_diffrn_reflns_limit_h_min     -15
_diffrn_reflns_limit_h_max     15
_diffrn_reflns_limit_k_min     -9
_diffrn_reflns_limit_k_max     9
_diffrn_reflns_limit_l_min     -14
_diffrn_reflns_limit_l_max     16
_diffrn_radiation_probe     x-ray
_refine_special_details     ?
_reflns_number_total     2380
_reflns_number_gt     2152
_reflns_threshold_expression     'I > 2\s(I)'
_refine_ls_structure_factor_coef     Fsqd
_refine_ls_matrix_type     full
_refine_ls_R_factor_all     0.0391
_refine_ls_R_factor_gt     0.0360
_refine_ls_wR_factor_gt     0.0948
_refine_ls_wR_factor_ref     0.0971
_refine_ls_goodness_of_fit_ref     1.044
_refine_ls_restrained_S_all     1.043
_refine_ls_number_reflns     2380
_refine_ls_number_parameters     194
_refine_ls_number_restraints     6
_refine_ls_hydrogen_treatment     mixed
_refine_ls_weighting_scheme     calc
_refine_ls_weighting_details
              'w=1/[\s^2^(Fo^2^)+(0.0480P)^2^+0.8302P] where P=(Fo^2^+2Fc^2^)/3'
_atom_sites_solution_hydrogens     mixed
_atom_sites_solution_primary     iterative
_atom_sites_solution_secondary     ?
_refine_ls_shift/su_max     0.001
_refine_ls_shift/su_mean     0.000
_refine_diff_density_max     0.502
_refine_diff_density_min     -0.488
_refine_ls_extinction_method
;
SHELXL (Sheldrick, 2015a)
;
_refine_ls_extinction_coef     0.0006(2)
_refine_ls_extinction_expression
                                  'Fc^*^=kFc[1+0.001xFc^2^\l^3^/sin(2\q)]^-1/4^'
loop_
    _atom_type_symbol
    _atom_type_description
    _atom_type_scat_dispersion_real
    _atom_type_scat_dispersion_imag
    _atom_type_scat_source
    'C' 'C' 0.0181 0.0091
                         'International Tables Vol C Tables 4.2.6.8 and 6.1.1.4'
    'H' 'H' 0.0000 0.0000
                         'International Tables Vol C Tables 4.2.6.8 and 6.1.1.4'
    'N' 'N' 0.0311 0.0180
                         'International Tables Vol C Tables 4.2.6.8 and 6.1.1.4'
    'Ni' 'Ni' -3.0029 0.5091
                         'International Tables Vol C Tables 4.2.6.8 and 6.1.1.4'
    'O' 'O' 0.0492 0.0322
                         'International Tables Vol C Tables 4.2.6.8 and 6.1.1.4'
    'S' 'S' 0.3331 0.5567
                         'International Tables Vol C Tables 4.2.6.8 and 6.1.1.4'
_computing_data_collection
;
CrysAlisPro (Rigaku OD, 2023)
;
_computing_cell_refinement
;
CrysAlisPro (Rigaku OD, 2023)
;
_computing_data_reduction
;
CrysAlisPro (Rigaku OD, 2023)
;
_computing_structure_solution
;
<i>SHELXT</i> (Sheldrick, 2015a)
;
_computing_structure_refinement
;
SHELXL (Sheldrick, 2015b)
;
_computing_molecular_graphics
;
Olex2 (Dolomanov <i>et al.</i>,  2009)
;
_computing_publication_material
;
Olex2 (Dolomanov <i>et al.</i>,  2009)
;
loop_
    _atom_site_type_symbol
    _atom_site_label
    _atom_site_fract_x
    _atom_site_fract_y
    _atom_site_fract_z
    _atom_site_U_iso_or_equiv
    _atom_site_adp_type
    _atom_site_calc_flag
    _atom_site_occupancy
    _atom_site_disorder_assembly
    _atom_site_disorder_group
    Ni Ni1 1.000000 0.500000 0.500000 0.02713(17) Uani d 1 . .
    S S1 0.69836(5) 0.87424(8) 0.39745(4) 0.03779(18) Uani d 1 . .
    O O1W 0.83329(14) 0.4677(2) 0.38469(14) 0.0412(4) Uani d 1 . .
    O O1 0.73435(15) 0.7254(2) 0.46852(14) 0.0488(5) Uani d 1 . .
    N N1 0.99045(16) 0.2387(2) 0.53808(16) 0.0330(4) Uani d 1 . .
    O O3 0.62288(17) 0.8217(3) 0.29283(14) 0.0574(5) Uani d 1 . .
    N N2 0.93181(15) 0.5408(2) 0.61643(14) 0.0298(4) Uani d 1 . .
    O O2 0.79217(17) 0.9758(3) 0.39332(19) 0.0636(6) Uani d 1 . .
    C C11 0.47191(16) 1.0579(3) 0.52339(16) 0.0276(4) Uani d 1 . .
    C C6 0.91414(17) 0.3765(3) 0.66003(16) 0.0297(4) Uani d 1 . .
    C C1 0.94563(18) 0.2253(3) 0.62287(17) 0.0319(5) Uani d 1 . .
    C C7 0.62041(18) 1.0098(3) 0.45202(17) 0.0313(5) Uani d 1 . .
    C C10 0.50918(19) 1.2316(3) 0.54324(18) 0.0350(5) Uani d 1 . .
    H H10 0.473811 1.306841 0.575033 0.042 Uiso calc 1 . .
    C C5 0.86718(19) 0.3671(3) 0.73833(18) 0.0381(5) Uani d 1 . .
    H H5 0.846130 0.468202 0.763862 0.046 Uiso calc 1 . .
    C C8 0.65220(18) 1.1796(3) 0.47028(19) 0.0385(5) Uani d 1 . .
    H H8 0.711068 1.221455 0.451995 0.046 Uiso calc 1 . .
    C C9 0.5960(2) 1.2909(3) 0.5166(2) 0.0405(5) Uani d 1 . .
    H H9 0.618250 1.406318 0.529312 0.049 Uiso calc 1 . .
    C C2 0.9316(2) 0.0661(3) 0.6643(2) 0.0446(6) Uani d 1 . .
    H H2 0.953980 -0.035050 0.639981 0.054 Uiso calc 1 . .
    C C4 0.8518(2) 0.2078(4) 0.7781(2) 0.0474(6) Uani d 1 . .
    H H4 0.819333 0.201834 0.829604 0.057 Uiso calc 1 . .
    C C3 0.8845(2) 0.0572(4) 0.7417(2) 0.0510(6) Uani d 1 . .
    H H3 0.874888 -0.049782 0.769179 0.061 Uiso calc 1 . .
    H H2A 0.8674(14) 0.596(3) 0.585(2) 0.049(8) Uiso d 1 . .
    H H2B 0.9775(17) 0.607(3) 0.6689(15) 0.038(7) Uiso d 1 . .
    H H1A 0.946(2) 0.188(4) 0.4786(15) 0.062(9) Uiso d 1 . .
    H H1B 1.0556(14) 0.182(3) 0.561(2) 0.052(8) Uiso d 1 . .
    H H1WA 0.822(3) 0.447(5) 0.3199(11) 0.072(11) Uiso d 1 . .
    H H1WB 0.787(2) 0.546(4) 0.386(3) 0.085(12) Uiso d 1 . .
loop_
    _atom_site_aniso_label
    _atom_site_aniso_U_11
    _atom_site_aniso_U_22
    _atom_site_aniso_U_33
    _atom_site_aniso_U_12
    _atom_site_aniso_U_13
    _atom_site_aniso_U_23
    Ni1 0.0287(3) 0.0260(3) 0.0306(3) 0.00340(18) 0.0155(2) 0.00141(19)
    S1 0.0365(3) 0.0456(3) 0.0367(3) 0.0168(2) 0.0198(2) 0.0050(2)
    O1W 0.0343(9) 0.0495(10) 0.0395(9) 0.0062(7) 0.0133(7) -0.0073(8)
    O1 0.0481(10) 0.0549(11) 0.0464(10) 0.0299(8) 0.0208(8) 0.0131(8)
    N1 0.0353(10) 0.0280(9) 0.0418(11) 0.0046(8) 0.0212(9) 0.0015(8)
    O3 0.0633(12) 0.0736(14) 0.0348(9) 0.0262(10) 0.0175(9) -0.0035(9)
    N2 0.0291(9) 0.0302(9) 0.0316(9) 0.0041(7) 0.0131(8) -0.0002(7)
    O2 0.0550(12) 0.0644(13) 0.0938(17) 0.0090(10) 0.0538(12) 0.0030(11)
    C11 0.0259(9) 0.0302(10) 0.0258(9) 0.0070(8) 0.0085(8) 0.0004(8)
    C6 0.0246(10) 0.0356(11) 0.0280(10) 0.0001(8) 0.0088(8) 0.0024(8)
    C1 0.0294(10) 0.0331(11) 0.0347(11) 0.0014(8) 0.0135(9) 0.0040(9)
    C7 0.0279(10) 0.0368(11) 0.0300(10) 0.0089(8) 0.0117(9) 0.0014(8)
    C10 0.0348(11) 0.0331(11) 0.0374(11) 0.0067(9) 0.0137(9) -0.0044(9)
    C5 0.0349(11) 0.0492(14) 0.0331(11) -0.0016(10) 0.0158(9) -0.0019(10)
    C8 0.0286(11) 0.0411(12) 0.0475(13) 0.0015(9) 0.0160(10) 0.0034(10)
    C9 0.0386(12) 0.0301(11) 0.0516(14) -0.0005(9) 0.0153(11) -0.0049(10)
    C2 0.0493(14) 0.0354(12) 0.0517(15) 0.0012(11) 0.0217(12) 0.0085(11)
    C4 0.0461(14) 0.0645(17) 0.0366(12) -0.0081(12) 0.0209(11) 0.0059(12)
    C3 0.0573(16) 0.0501(15) 0.0487(15) -0.0050(13) 0.0231(13) 0.0153(12)
_geom_special_details
;
 All esds (except the esd in the dihedral angle between two l.s. planes)
 are estimated using the full covariance matrix.  The cell esds are taken
 into account individually in the estimation of esds in distances, angles
 and torsion angles; correlations between esds in cell parameters are only
 used when they are defined by crystal symmetry.  An approximate (isotropic)
 treatment of cell esds is used for estimating esds involving l.s. planes.
;
loop_
    _geom_bond_atom_site_label_1
    _geom_bond_atom_site_label_2
    _geom_bond_site_symmetry_2
    _geom_bond_distance
    _geom_bond_publ_flag
    Ni1 O1W 3_766 2.1381(17) ?
    Ni1 O1W . 2.1381(17) ?
    Ni1 N1 . 2.0924(18) ?
    Ni1 N1 3_766 2.0924(18) ?
    Ni1 N2 3_766 2.0776(17) ?
    Ni1 N2 . 2.0775(17) ?
    S1 O1 . 1.4558(18) ?
    S1 O3 . 1.4419(19) ?
    S1 O2 . 1.448(2) ?
    S1 C7 . 1.777(2) ?
    O1W H1WA . 0.846(10) ?
    O1W H1WB . 0.850(10) ?
    N1 C1 . 1.456(3) ?
    N1 H1A . 0.886(10) ?
    N1 H1B . 0.889(10) ?
    N2 C6 . 1.447(3) ?
    N2 H2A . 0.882(10) ?
    N2 H2B . 0.891(10) ?
    C11 C11 3_676 1.427(4) ?
    C11 C7 3_676 1.434(3) ?
    C11 C10 . 1.413(3) ?
    C6 C1 . 1.385(3) ?
    C6 C5 . 1.393(3) ?
    C1 C2 . 1.386(3) ?
    C7 C8 . 1.365(3) ?
    C10 H10 . 0.9300 ?
    C10 C9 . 1.363(3) ?
    C5 H5 . 0.9300 ?
    C5 C4 . 1.382(4) ?
    C8 H8 . 0.9300 ?
    C8 C9 . 1.403(3) ?
    C9 H9 . 0.9300 ?
    C2 H2 . 0.9300 ?
    C2 C3 . 1.383(4) ?
    C4 H4 . 0.9300 ?
    C4 C3 . 1.383(4) ?
    C3 H3 . 0.9300 ?
loop_
    _geom_angle_atom_site_label_1
    _geom_angle_atom_site_label_2
    _geom_angle_atom_site_label_3
    _geom_angle_site_symmetry_1
    _geom_angle_site_symmetry_3
    _geom_angle
    _geom_angle_publ_flag
    O1W Ni1 O1W . 3_766 180.0 ?
    N1 Ni1 O1W 3_766 3_766 86.20(8) ?
    N1 Ni1 O1W 3_766 . 93.80(8) ?
    N1 Ni1 O1W . 3_766 93.80(8) ?
    N1 Ni1 O1W . . 86.20(8) ?
    N1 Ni1 N1 . 3_766 180.0 ?
    N2 Ni1 O1W 3_766 . 90.88(7) ?
    N2 Ni1 O1W 3_766 3_766 89.12(7) ?
    N2 Ni1 O1W . . 89.12(7) ?
    N2 Ni1 O1W . 3_766 90.88(7) ?
    N2 Ni1 N1 3_766 3_766 83.26(7) ?
    N2 Ni1 N1 . 3_766 96.74(7) ?
    N2 Ni1 N1 . . 83.26(7) ?
    N2 Ni1 N1 3_766 . 96.74(7) ?
    N2 Ni1 N2 . 3_766 180.00(10) ?
    O1 S1 C7 . . 106.30(10) ?
    O3 S1 O1 . . 110.91(13) ?
    O3 S1 O2 . . 112.29(13) ?
    O3 S1 C7 . . 107.13(10) ?
    O2 S1 O1 . . 112.67(12) ?
    O2 S1 C7 . . 107.12(11) ?
    Ni1 O1W H1WA . . 121(2) ?
    Ni1 O1W H1WB . . 115(3) ?
    H1WA O1W H1WB . . 107(3) ?
    Ni1 N1 H1A . . 106(2) ?
    Ni1 N1 H1B . . 115(2) ?
    C1 N1 Ni1 . . 109.60(13) ?
    C1 N1 H1A . . 112(2) ?
    C1 N1 H1B . . 106.1(19) ?
    H1A N1 H1B . . 108(3) ?
    Ni1 N2 H2A . . 107.0(18) ?
    Ni1 N2 H2B . . 110.6(16) ?
    C6 N2 Ni1 . . 110.14(13) ?
    C6 N2 H2A . . 110.8(19) ?
    C6 N2 H2B . . 109.3(17) ?
    H2A N2 H2B . . 109(3) ?
    C11 C11 C7 3_676 3_676 117.6(2) ?
    C10 C11 C11 . 3_676 119.1(2) ?
    C10 C11 C7 . 3_676 123.28(19) ?
    C1 C6 N2 . . 118.72(18) ?
    C1 C6 C5 . . 119.5(2) ?
    C5 C6 N2 . . 121.8(2) ?
    C6 C1 N1 . . 118.23(19) ?
    C6 C1 C2 . . 120.1(2) ?
    C2 C1 N1 . . 121.6(2) ?
    C11 C7 S1 3_676 . 120.95(16) ?
    C8 C7 S1 . . 117.60(17) ?
    C8 C7 C11 . 3_676 121.45(19) ?
    C11 C10 H10 . . 119.4 ?
    C9 C10 C11 . . 121.2(2) ?
    C9 C10 H10 . . 119.4 ?
    C6 C5 H5 . . 119.9 ?
    C4 C5 C6 . . 120.1(2) ?
    C4 C5 H5 . . 119.9 ?
    C7 C8 H8 . . 120.0 ?
    C7 C8 C9 . . 120.0(2) ?
    C9 C8 H8 . . 120.0 ?
    C10 C9 C8 . . 120.7(2) ?
    C10 C9 H9 . . 119.7 ?
    C8 C9 H9 . . 119.7 ?
    C1 C2 H2 . . 119.9 ?
    C3 C2 C1 . . 120.2(2) ?
    C3 C2 H2 . . 119.9 ?
    C5 C4 H4 . . 119.9 ?
    C5 C4 C3 . . 120.2(2) ?
    C3 C4 H4 . . 119.9 ?
    C2 C3 H3 . . 120.1 ?
    C4 C3 C2 . . 119.8(2) ?
    C4 C3 H3 . . 120.1 ?
loop_
    _geom_torsion_atom_site_label_1
    _geom_torsion_atom_site_label_2
    _geom_torsion_atom_site_label_3
    _geom_torsion_atom_site_label_4
    _geom_torsion_site_symmetry_1
    _geom_torsion_site_symmetry_2
    _geom_torsion_site_symmetry_3
    _geom_torsion_site_symmetry_4
    _geom_torsion
    _geom_torsion_publ_flag
    Ni1 N1 C1 C6 . . . . 2.3(2) ?
    Ni1 N1 C1 C2 . . . . -179.29(18) ?
    Ni1 N2 C6 C1 . . . . 1.6(2) ?
    Ni1 N2 C6 C5 . . . . -178.80(17) ?
    S1 C7 C8 C9 . . . . -177.84(18) ?
    O1 S1 C7 C11 . . . 3_676 -53.0(2) ?
    O1 S1 C7 C8 . . . . 126.48(19) ?
    N1 C1 C2 C3 . . . . -177.3(2) ?
    O3 S1 C7 C11 . . . 3_676 65.6(2) ?
    O3 S1 C7 C8 . . . . -114.9(2) ?
    N2 C6 C1 N1 . . . . -2.7(3) ?
    N2 C6 C1 C2 . . . . 178.9(2) ?
    N2 C6 C5 C4 . . . . -179.9(2) ?
    O2 S1 C7 C11 . . . 3_676 -173.73(18) ?
    O2 S1 C7 C8 . . . . 5.8(2) ?
    C11 C11 C10 C9 3_676 . . . 1.3(4) ?
    C11 C7 C8 C9 3_676 . . . 1.7(3) ?
    C11 C10 C9 C8 . . . . -1.1(4) ?
    C6 C1 C2 C3 . . . . 1.0(4) ?
    C6 C5 C4 C3 . . . . 1.0(4) ?
    C1 C6 C5 C4 . . . . -0.3(3) ?
    C1 C2 C3 C4 . . . . -0.3(4) ?
    C7 C11 C10 C9 3_676 . . . -178.7(2) ?
    C7 C8 C9 C10 . . . . -0.4(4) ?
    C5 C6 C1 N1 . . . . 177.67(19) ?
    C5 C6 C1 C2 . . . . -0.8(3) ?
    C5 C4 C3 C2 . . . . -0.7(4) ?
loop_
    _geom_hbond_atom_site_label_D
    _geom_hbond_atom_site_label_H
    _geom_hbond_atom_site_label_A
    _geom_hbond_site_symmetry_A
    _geom_hbond_distance_DH
    _geom_hbond_distance_HA
    _geom_hbond_distance_DA
    _geom_hbond_angle_DHA
    _geom_hbond_publ_flag
    N1 H1A O2 1_545 0.886(10) 2.484(19) 3.268(3) 148(3) yes
    N1 H1B O2 3_766 0.889(10) 2.179(11) 3.066(3) 175(3) yes
    N2 H2A O1 . 0.882(10) 2.096(14) 2.941(2) 160(3) yes
    N2 H2B O3 4_676 0.891(10) 2.063(13) 2.908(3) 158(2) yes
    O1W H1WA O3 2_645 0.846(10) 2.12(2) 2.876(3) 148(3) yes
    O1W H1WB O1 . 0.850(10) 2.04(2) 2.803(2) 150(3) yes
_shelx_space_group_comment
;
The symmetry employed for this shelxl refinement is uniquely defined
by the following loop, which should always be used as a source of
symmetry information in preference to the above space-group names.
They are only intended as comments.
;
_shelx_estimated_absorpt_T_min     0.538
_shelx_estimated_absorpt_T_max     0.661
