# Supplementary material for: Synthesis, crystal structure and Hirshfeld surface analysis of di­aqua­bis­(o-phenyl­enedi­amine-κ2 N,N′)nickel(II) naphthalene-1,5-di­sulfonate
Source: Acta Crystallogr E Crystallogr Commun. 2023 Oct 26;79(Pt 11):1083–7. doi: 10.1107/S2056989023009350 (PMC10626944; doi:10.1107/S2056989023009350)
Supplement: Supplementary file 2 [file e-79-01083-Isup2.hkl]

#
# h,k,l, Fc-squared, Fo-squared, sigma(Fo-squared), status flag
#
data_I
_shelx_title ' I'
_shelx_refln_list_code          4
_shelx_F_calc_maximum      185.86
_exptl_crystal_F_000       620.00
_reflns_d_resolution_high  0.8141

loop_
 _space_group_symop_operation_xyz
 'x, y, z'
 '-x+1/2, y+1/2, -z+1/2'
 '-x, -y, -z'
 'x-1/2, -y-1/2, z-1/2'

_cell_length_a    12.7613
_cell_length_b     7.7054
_cell_length_c    13.4641
_cell_angle_alpha  90.000
_cell_angle_beta  111.554
_cell_angle_gamma  90.000

_shelx_F_squared_multiplier     1.000

loop_
 _refln_index_h
 _refln_index_k
 _refln_index_l
 _refln_F_squared_calc
 _refln_F_squared_meas
 _refln_F_squared_sigma
 _refln_observed_status
   2   0   0       2805.45       2706.16        43.83 o
   4   0   0         11.62          5.56         1.87 o
   6   0   0       2145.39       2046.90        40.89 o
   8   0   0        338.80        366.17        11.78 o
  10   0   0        994.47        975.78        79.15 o
  12   0   0         21.13         41.31         5.58 o
  14   0   0        278.25        285.74        16.64 o
   1   1   0      13122.21      12509.89       158.80 o
   2   1   0       7398.03       7507.87        78.08 o
   3   1   0         43.72         44.40         1.62 o
   4   1   0        400.76        347.65         6.41 o
   5   1   0       2135.91       1856.53        39.91 o
   6   1   0        532.66        551.54        11.36 o
   7   1   0       1370.57       1371.14        26.65 o
   8   1   0         16.26          7.72         1.45 o
   9   1   0        111.11        115.22         5.87 o
  10   1   0         61.62         54.90         3.35 o
  11   1   0        308.01        273.42        12.05 o
  12   1   0          3.91          6.00         2.52 o
  13   1   0         18.37         19.24         4.42 o
  14   1   0         81.52         78.60         4.34 o
   0   2   0        857.68        767.31        14.26 o
   1   2   0       3424.89       3300.12        46.86 o
   2   2   0        234.78        259.69         6.68 o
   3   2   0        170.93        146.58         3.73 o
   4   2   0          5.70          2.27         1.04 o
   5   2   0        254.95        257.21         9.10 o
   6   2   0        380.40        332.64        12.65 o
   7   2   0         74.57         71.62         3.76 o
   8   2   0         27.33         26.25         2.17 o
   9   2   0        432.29        409.13         9.97 o
  10   2   0        251.03        263.41        11.77 o
  11   2   0        559.41        553.05        20.27 o
  12   2   0          0.31          4.69         2.82 o
  13   2   0          2.65          1.04         2.12 o
  14   2   0         24.36         24.74         2.53 o
   1   3   0       1297.76       1251.66        32.40 o
   2   3   0       1049.25       1002.92        27.33 o
   3   3   0       4689.85       4670.09        67.13 o
   4   3   0        213.75        178.95         6.57 o
   5   3   0        117.48         98.11         6.07 o
   6   3   0         10.79         10.43         2.28 o
   7   3   0        682.09        607.16        15.71 o
   8   3   0         29.62         35.80         3.25 o
   9   3   0         28.40         20.82         3.08 o
  10   3   0          5.23          4.06         2.15 o
  11   3   0         21.27         24.26         3.81 o
  12   3   0        228.16        245.85        12.84 o
  13   3   0        205.72        206.09        10.23 o
   0   4   0       4065.82       4663.54       183.79 o
   1   4   0        224.61        218.61         9.40 o
   2   4   0       3062.40       3158.74        64.81 o
   3   4   0       1372.47       1369.49        33.06 o
   4   4   0       1971.91       2021.60        45.86 o
   5   4   0          0.19          0.35         1.27 o
   6   4   0        353.85        342.51        10.02 o
   7   4   0        648.75        661.88        22.27 o
   8   4   0       1243.62       1165.60        28.90 o
   9   4   0        237.05        244.17        17.28 o
  10   4   0          0.39          2.51         2.22 o
  11   4   0          1.61          1.46         2.00 o
  12   4   0        367.18        417.79        17.32 o
  13   4   0          2.78          2.36         1.41 o
   1   5   0        188.02        209.26        17.89 o
   2   5   0        113.39        124.11         6.11 o
   3   5   0        819.48        782.04        18.66 o
   4   5   0        210.91        206.94         8.35 o
   5   5   0         11.63         12.16         1.86 o
   6   5   0          7.41          3.57         1.37 o
   7   5   0       1665.00       1839.80        35.95 o
   8   5   0        336.03        347.74        17.76 o
   9   5   0         10.09          8.56         2.65 o
  10   5   0         19.06         10.67         2.83 o
  11   5   0         79.24         78.62         6.50 o
  12   5   0         19.68         15.65         2.21 o
   0   6   0        154.66        121.83        35.77 o
   1   6   0        789.40        814.91        19.45 o
   2   6   0          0.51          1.35         1.94 o
   3   6   0         16.36         14.31         3.59 o
   4   6   0        131.84        118.82         6.43 o
   5   6   0         26.91         33.37         5.49 o
   6   6   0        409.10        444.78        28.18 o
   7   6   0         13.64          8.13         3.37 o
   8   6   0         55.15         69.74         6.11 o
   9   6   0         89.61         90.32         6.50 o
  10   6   0         44.96         47.36         3.58 o
  11   6   0          0.45          2.77         1.28 o
   1   7   0       1181.62       1222.54        38.89 o
   2   7   0         83.33         83.44         8.23 o
   3   7   0         47.88         38.83         4.46 o
   4   7   0         10.83          8.51         2.73 o
   5   7   0         39.36         40.87         4.20 o
   6   7   0        108.52        104.22         6.29 o
   7   7   0          3.79          4.48         1.74 o
   8   7   0        134.46        138.82         9.70 o
   9   7   0         75.62         93.61         4.81 o
   0   8   0        404.33        444.35        22.53 o
   1   8   0         47.52         43.47         4.30 o
   2   8   0          3.35          4.36         1.82 o
   3   8   0         19.67         16.31         3.16 o
   4   8   0        314.98        357.06        19.22 o
   5   8   0          0.27          0.88         1.59 o
   6   8   0        163.28        145.82         5.66 o
   7   8   0        120.73        115.25         4.52 o
   1   9   0         26.52         26.57         3.55 o
   2   9   0         31.42         30.51         2.96 o
   3   9   0          8.75          5.87         1.40 o
   4   9   0         44.44         36.14         2.80 o
 -13   0   1        607.25        570.10        22.17 o
 -11   0   1       1336.57       1251.76        58.78 o
  -9   0   1        423.26        414.87        11.44 o
  -7   0   1       1081.25        914.76        21.23 o
  -5   0   1         39.10         33.12         2.75 o
  -3   0   1        171.37        156.31         5.02 o
  -1   0   1       3272.43       3474.72        55.12 o
   1   0   1        251.35        166.39         3.82 o
   3   0   1      34545.20      33623.24       691.67 o
   5   0   1       1266.82       1317.60        24.31 o
   7   0   1          1.31          0.15         1.48 o
   9   0   1          4.31          3.38         2.87 o
  11   0   1          3.31          2.48         4.11 o
  13   0   1        328.76        339.40        20.55 o
 -14   1   1         12.51         12.26         2.07 o
 -13   1   1        249.10        248.15         9.75 o
 -12   1   1       1484.37       1460.56        38.16 o
 -11   1   1        238.44        213.64        11.53 o
 -10   1   1          8.71         11.89         1.80 o
  -9   1   1          2.03          1.33         0.84 o
  -8   1   1        946.97        899.30        13.58 o
  -7   1   1        101.59         98.03         3.51 o
  -6   1   1        149.99        113.13         3.76 o
  -5   1   1        962.51        920.82        23.52 o
  -4   1   1         83.05         79.98         2.47 o
  -3   1   1       6713.58       6815.39        77.97 o
  -2   1   1      10922.03      10277.87       102.18 o
  -1   1   1         14.57         43.66         1.31 o
   0   1   1        166.27        201.17         4.18 o
   1   1   1       2355.22       2296.55        30.06 o
   2   1   1        216.44        187.95         2.88 o
   3   1   1       3796.23       3889.42        58.65 o
   4   1   1       1279.13       1205.83        29.32 o
   5   1   1        129.44        127.64         4.49 o
   6   1   1        408.48        383.10        11.09 o
   7   1   1         33.98         33.22         3.04 o
   8   1   1        196.89        173.35         6.74 o
   9   1   1        285.06        276.77         9.34 o
  10   1   1          0.40          1.25         2.71 o
  11   1   1          0.75         11.61         3.73 o
  12   1   1        466.51        511.00        18.58 o
  13   1   1          1.66          1.84         2.25 o
  14   1   1        122.07         96.15         8.32 o
 -14   2   1        121.10        110.81         8.11 o
 -13   2   1        426.01        455.68        15.04 o
 -12   2   1         13.03         14.41         3.55 o
 -11   2   1        409.58        456.04        20.35 o
 -10   2   1         58.33         57.21         3.33 o
  -9   2   1        343.63        371.28         7.74 o
  -8   2   1        650.21        647.28        11.67 o
  -7   2   1        780.37        675.87        17.03 o
  -6   2   1       1387.66       1368.71        29.44 o
  -5   2   1        957.16        952.38        19.54 o
  -4   2   1         53.09         76.49         2.85 o
  -3   2   1       2320.51       2404.32        32.96 o
  -2   2   1         14.93         10.59         1.09 o
  -1   2   1       5529.95       5757.57        80.10 o
   0   2   1       4661.44       4702.15        65.40 o
   1   2   1       2114.20       2137.18        34.14 o
   2   2   1       1174.46       1105.68        19.03 o
   3   2   1         96.99         96.90         3.80 o
   4   2   1         13.43         25.51         2.54 o
   5   2   1       2390.53       2388.93        43.85 o
   6   2   1        201.27        194.75         6.62 o
   7   2   1        119.16        117.44         4.80 o
   8   2   1         26.34         27.70         2.83 o
   9   2   1         63.05         60.72         3.87 o
  10   2   1         48.76         39.31         5.33 o
  11   2   1        269.50        259.60        23.40 o
  12   2   1        312.43        288.33        13.52 o
  13   2   1        327.33        307.06        11.31 o
 -14   3   1        308.10        344.49        20.67 o
 -13   3   1         32.51         34.83         4.26 o
 -12   3   1        199.93        193.65        11.45 o
 -11   3   1        329.27        353.83        12.31 o
 -10   3   1        133.39        127.06         5.73 o
  -9   3   1        393.81        374.59         9.14 o
  -8   3   1         34.01         24.38         2.07 o
  -7   3   1        488.91        527.33        11.69 o
  -6   3   1       1434.78       1373.93        32.25 o
  -5   3   1       2238.67       2421.90        44.41 o
  -4   3   1       2250.64       2190.42        36.30 o
  -3   3   1         92.65        151.08         5.41 o
  -2   3   1        264.12        239.72         7.81 o
  -1   3   1        170.69        137.13        12.36 o
   0   3   1       2581.75       2324.83        47.19 o
   1   3   1        157.93        158.16         6.19 o
   2   3   1       1540.14       1456.37        37.99 o
   3   3   1        347.84        383.42        13.71 o
   4   3   1        123.81        105.44         4.27 o
   5   3   1        172.98        171.05         6.84 o
   6   3   1       3821.54       3936.76        59.14 o
   7   3   1        639.18        682.08        13.82 o
   8   3   1          7.45          5.03         1.50 o
   9   3   1         18.01         11.68         3.43 o
  10   3   1         71.77         57.62         6.95 o
  11   3   1        288.13        319.75        12.94 o
  12   3   1        195.22        180.50        11.73 o
  13   3   1          0.54          2.17         1.55 o
 -13   4   1         45.43         60.14         5.20 o
 -12   4   1         60.18         55.75         4.67 o
 -11   4   1        108.98        105.85         7.06 o
 -10   4   1         56.88         60.06         3.99 o
  -9   4   1        170.89        167.59         6.80 o
  -8   4   1         30.33         30.47         2.86 o
  -7   4   1         85.25         88.41         5.12 o
  -6   4   1          0.32          0.85         1.18 o
  -5   4   1       3062.78       3270.59        50.32 o
  -4   4   1        174.60        199.87        10.81 o
  -3   4   1        230.85        259.40        11.04 o
  -2   4   1          0.04          1.28         1.78 o
  -1   4   1       1445.30       1533.97        50.41 o
   0   4   1        210.63        245.54        11.79 o
   1   4   1       1709.59       1503.73        35.06 o
   2   4   1          1.42          5.27         2.04 o
   3   4   1          8.33          5.79         1.79 o
   4   4   1          1.06          1.75         2.04 o
   5   4   1       3786.09       3841.34        60.98 o
   6   4   1        330.41        362.00        12.34 o
   7   4   1        360.80        368.40        12.65 o
   8   4   1         95.30        104.03         9.21 o
   9   4   1          3.46          1.65         2.43 o
  10   4   1         25.92         21.01         3.65 o
  11   4   1        310.24        351.42        13.12 o
  12   4   1         80.12         65.28         4.46 o
 -12   5   1          9.51          5.27         2.24 o
 -11   5   1         89.51         79.36         6.66 o
 -10   5   1        292.05        317.97         9.27 o
  -9   5   1         26.75         20.13         2.64 o
  -8   5   1        185.05        210.33         8.33 o
  -7   5   1         80.27         83.99         6.76 o
  -6   5   1         89.51        102.13         4.27 o
  -5   5   1         15.34         12.26         2.03 o
  -4   5   1       1501.02       1533.39        33.45 o
  -3   5   1         39.42         51.32         5.71 o
  -2   5   1        327.86        337.49        10.91 o
  -1   5   1        117.69         94.42        10.28 o
   0   5   1        707.46        642.27        23.70 o
   1   5   1          2.85          8.39         1.63 o
   2   5   1         84.20         77.62         4.88 o
   3   5   1        106.32        103.82         4.96 o
   4   5   1        340.41        365.09         9.82 o
   5   5   1        411.78        406.04        11.84 o
   6   5   1        828.88        862.05        30.93 o
   7   5   1        332.87        340.87        13.02 o
   8   5   1         42.52         50.36         5.44 o
   9   5   1        122.82        126.39         6.86 o
  10   5   1        257.93        306.54        10.73 o
  11   5   1         66.82         66.05         5.67 o
 -11   6   1         34.25         38.31         4.35 o
 -10   6   1        154.72        172.16         7.91 o
  -9   6   1        195.11        209.44         8.73 o
  -8   6   1         38.33         34.01         4.79 o
  -7   6   1         94.58        105.39         6.31 o
  -6   6   1        297.41        294.24        12.00 o
  -5   6   1        379.87        398.66        37.85 o
  -4   6   1        692.33        730.36        25.73 o
  -3   6   1       1059.00       1049.55        40.29 o
  -2   6   1        127.31        126.54         6.72 o
  -1   6   1        461.38        517.46        15.99 o
   0   6   1        495.50        535.52        15.35 o
   1   6   1          0.71         -0.98         1.79 o
   2   6   1        384.95        362.61        10.71 o
   3   6   1        100.79         98.65         5.32 o
   4   6   1       2817.38       3190.69        92.68 o
   5   6   1        565.26        669.45        27.51 o
   6   6   1          6.41         14.38         3.37 o
   7   6   1         10.28          9.18         3.78 o
   8   6   1          1.12         -1.89         2.22 o
   9   6   1        166.41        158.02         7.07 o
  10   6   1          8.90         11.42         1.88 o
 -10   7   1          0.35          0.60         2.19 o
  -9   7   1         26.41         27.45         2.59 o
  -8   7   1        178.12        163.62         7.38 o
  -7   7   1         25.83         35.76         3.57 o
  -6   7   1        398.56        411.02        13.33 o
  -5   7   1          3.01          4.81         2.40 o
  -4   7   1         95.03         92.19         7.19 o
  -3   7   1        240.82        264.88        16.55 o
  -2   7   1        710.73        765.80        24.13 o
  -1   7   1         18.14         20.00         5.35 o
   0   7   1         57.96         79.29        12.36 o
   1   7   1        296.06        327.37        18.87 o
   2   7   1       1780.59       1777.99        41.67 o
   3   7   1         52.67         59.48         5.40 o
   4   7   1       1023.22       1040.52        29.13 o
   5   7   1        336.87        335.16        11.43 o
   6   7   1         75.03         91.41         5.22 o
   7   7   1          1.36          1.60         2.48 o
   8   7   1        152.16        132.56        10.26 o
   9   7   1         42.23         48.63         3.27 o
  -8   8   1         12.67         12.04         3.32 o
  -7   8   1        373.60        337.98         9.30 o
  -6   8   1          2.33          0.59         1.61 o
  -5   8   1         46.18         50.53         4.16 o
  -4   8   1          4.78          7.18         1.93 o
  -3   8   1        218.00        207.19         9.28 o
  -2   8   1         81.59         82.76         6.89 o
  -1   8   1        407.39        424.40        21.80 o
   0   8   1          2.59         -0.75         2.44 o
   1   8   1         60.52         61.71         4.98 o
   2   8   1          3.66          2.22         2.33 o
   3   8   1        468.47        434.51        15.90 o
   4   8   1          2.64          7.29         2.63 o
   5   8   1         22.20         21.82         2.41 o
   6   8   1          2.51          1.29         1.32 o
   7   8   1        139.38        120.28         6.77 o
  -4   9   1          0.97          0.50         0.93 o
  -3   9   1         23.98         18.89         2.06 o
  -2   9   1         41.47         42.08         3.41 o
  -1   9   1         43.62         41.38         4.30 o
   0   9   1         20.53         14.85         3.59 o
   1   9   1         17.33         18.89         2.49 o
   2   9   1         80.47         81.59         4.69 o
   3   9   1          0.78          0.99         1.31 o
   4   9   1         23.83         17.97         3.67 o
 -14   0   2        478.23        471.18        26.17 o
 -12   0   2        305.44        323.61        13.26 o
 -10   0   2       1151.97       1195.42        36.59 o
  -8   0   2       2169.20       2088.94        43.23 o
  -6   0   2        279.92        318.65         8.78 o
  -4   0   2       5970.44       5714.64       101.98 o
  -2   0   2        657.32        762.74        11.99 o
   0   0   2      14125.79      13417.61       169.76 o
   2   0   2      15847.18      16352.48       260.27 o
   4   0   2      24298.92      25413.53       643.24 o
   6   0   2       3972.61       3904.46       178.10 o
   8   0   2          2.85          6.55         2.54 o
  10   0   2        519.22        589.85        34.20 o
  12   0   2        185.51        153.15        10.63 o
 -15   1   2         17.23         22.10         3.06 o
 -14   1   2          1.38          6.52         2.39 o
 -13   1   2        257.73        283.97        12.26 o
 -12   1   2          4.20          2.80         2.28 o
 -11   1   2         59.81         56.36         6.05 o
 -10   1   2        489.10        446.29        10.84 o
  -9   1   2       1689.61       1610.66        21.52 o
  -8   1   2        272.83        284.54         8.07 o
  -7   1   2       1296.71       1333.76        22.01 o
  -6   1   2       2155.53       2220.28        42.61 o
  -5   1   2        444.17        419.17         8.61 o
  -4   1   2        488.40        422.57         7.19 o
  -3   1   2       1781.69       1748.72        20.13 o
  -2   1   2       5614.10       5771.53        69.13 o
  -1   1   2        318.04        308.60         5.81 o
   0   1   2      11029.18      10885.02       112.82 o
   1   1   2      16728.11      17047.11       215.11 o
   2   1   2       7072.10       7620.21        87.19 o
   3   1   2       1287.80       1336.44        21.65 o
   4   1   2        855.49        892.32        19.88 o
   5   1   2       2041.01       2024.00        46.45 o
   6   1   2       2256.85       2377.80        48.08 o
   7   1   2        504.01        480.94        10.56 o
   8   1   2         16.51         19.08         2.42 o
   9   1   2          0.57          3.79         1.86 o
  10   1   2        194.63        179.64        13.91 o
  11   1   2        616.04        639.63        19.84 o
  12   1   2         76.27         72.55         6.14 o
  13   1   2         26.24         30.47         2.96 o
 -14   2   2         32.02         41.17         6.13 o
 -13   2   2         68.92         56.34         4.19 o
 -12   2   2          3.36          5.58         2.66 o
 -11   2   2        351.94        353.86        15.73 o
 -10   2   2         98.69         88.96         4.10 o
  -9   2   2          4.20          5.62         1.27 o
  -8   2   2        341.01        329.82         8.62 o
  -7   2   2          4.16          8.88         2.36 o
  -6   2   2       2554.52       2554.18        59.33 o
  -5   2   2       1729.19       1670.77        33.26 o
  -4   2   2       2984.78       3400.80        52.74 o
  -3   2   2       1382.12       1310.81        20.15 o
  -2   2   2       1452.96       1673.84        26.87 o
  -1   2   2         99.62        113.12         3.21 o
   0   2   2          3.07          3.59         0.84 o
   1   2   2         86.56        104.60         3.53 o
   2   2   2        151.47        159.53         4.60 o
   3   2   2        443.08        445.99        12.87 o
   4   2   2       1511.56       1406.96        35.15 o
   5   2   2         14.41         12.03         1.99 o
   6   2   2        294.59        286.98         9.24 o
   7   2   2        409.98        419.04         9.23 o
   8   2   2         18.08         14.15         2.10 o
   9   2   2        455.71        494.97        17.80 o
  10   2   2         67.12         72.64         7.36 o
  11   2   2          5.14          1.58         3.32 o
  12   2   2         10.85          9.34         2.58 o
  13   2   2        159.07        147.67         6.39 o
 -14   3   2         41.76         45.25         4.15 o
 -13   3   2         87.43         97.97         7.80 o
 -12   3   2          7.54          5.65         2.08 o
 -11   3   2         75.17         69.05         4.33 o
 -10   3   2        236.59        227.93         8.02 o
  -9   3   2        577.35        560.65        10.97 o
  -8   3   2         26.53         18.62         1.98 o
  -7   3   2       1258.14       1201.49        23.02 o
  -6   3   2         15.24         22.92         2.54 o
  -5   3   2       1343.93       1583.24        27.93 o
  -4   3   2         65.48         79.04         3.90 o
  -3   3   2       1276.02       1219.47        22.20 o
  -2   3   2       1667.24       1701.04        35.61 o
  -1   3   2      10761.58      10841.33       199.43 o
   0   3   2          1.74          0.26         1.17 o
   1   3   2       1387.66       1486.46        24.15 o
   2   3   2       1050.83       1104.84        23.45 o
   3   3   2        985.12        926.11        18.50 o
   4   3   2          1.01          1.23         1.37 o
   5   3   2        564.94        560.48        19.86 o
   6   3   2        116.14        126.99         5.31 o
   7   3   2         44.65         52.57         3.47 o
   8   3   2        293.02        289.57         9.31 o
   9   3   2       1287.00       1277.61        30.84 o
  10   3   2        195.68        239.18        12.76 o
  11   3   2         17.00         20.07         3.23 o
  12   3   2        216.70        215.31        10.33 o
  13   3   2          3.70          0.94         1.63 o
 -13   4   2          1.14          3.30         2.24 o
 -12   4   2        609.94        640.89        16.97 o
 -11   4   2          0.26          0.94         1.54 o
 -10   4   2         81.39         92.10         5.54 o
  -9   4   2        401.20        421.94        12.88 o
  -8   4   2        856.59        850.66        19.55 o
  -7   4   2         23.05         21.58         2.58 o
  -6   4   2       1466.30       1407.35        25.86 o
  -5   4   2        103.72        104.71         4.42 o
  -4   4   2        186.56        197.36         8.01 o
  -3   4   2        685.53        819.71        23.42 o
  -2   4   2       5534.29       5987.47       161.04 o
  -1   4   2          0.80          0.46         1.71 o
   0   4   2       5132.01       5468.95       106.33 o
   1   4   2       1552.74       1669.24        34.30 o
   2   4   2        240.53        264.04        11.31 o
   3   4   2        122.72        109.47         7.36 o
   4   4   2       4842.07       4817.85        87.65 o
   5   4   2          2.28         -0.77         1.96 o
   6   4   2          1.29          2.32         1.95 o
   7   4   2          9.99         18.58         2.66 o
   8   4   2       1655.92       1840.66        43.91 o
   9   4   2         10.36          5.55         2.58 o
  10   4   2        245.75        252.56         9.05 o
  11   4   2        123.57        125.60         6.85 o
  12   4   2          1.99          0.63         1.45 o
 -12   5   2          9.79          7.45         1.79 o
 -11   5   2        146.09        175.80         7.75 o
 -10   5   2          2.19          1.61         1.89 o
  -9   5   2          7.55          7.76         2.23 o
  -8   5   2        802.74        867.36        23.10 o
  -7   5   2       2012.13       2089.08        36.83 o
  -6   5   2         81.75         91.95         4.51 o
  -5   5   2        478.18        517.65        14.58 o
  -4   5   2        450.25        450.24        12.49 o
  -3   5   2         58.29         55.92         4.17 o
  -2   5   2        361.74        395.41        16.51 o
  -1   5   2        967.93        931.86        22.62 o
   0   5   2        202.97        193.86         5.57 o
   1   5   2         80.20         88.54         4.55 o
   2   5   2        228.41        227.53         7.87 o
   3   5   2        665.92        703.69        20.91 o
   4   5   2        187.45        179.79         8.82 o
   5   5   2         26.21         20.45         3.89 o
   6   5   2         29.61         26.20         5.28 o
   7   5   2        356.01        401.41        19.33 o
   8   5   2         26.27         19.53         3.56 o
   9   5   2         92.49        101.65         5.99 o
  10   5   2        163.82        150.42         7.84 o
  11   5   2          1.58          1.64         1.54 o
 -11   6   2         23.23         29.21         3.10 o
 -10   6   2         54.92         53.07         4.76 o
  -9   6   2         44.90         49.38         5.03 o
  -8   6   2          0.94          1.43         2.01 o
  -7   6   2        462.32        462.50        13.57 o
  -6   6   2        513.46        557.91        24.65 o
  -5   6   2        254.93        255.95        15.21 o
  -4   6   2         11.70         17.38         2.60 o
  -3   6   2       1600.70       1669.41        48.48 o
  -2   6   2        142.34        144.99         6.64 o
  -1   6   2        652.92        630.24        16.85 o
   0   6   2        104.17         98.71         5.02 o
   1   6   2        641.74        620.12        15.29 o
   2   6   2        105.88        109.99         5.08 o
   3   6   2         13.66          7.34         2.41 o
   4   6   2         28.94         21.97         3.63 o
   5   6   2         68.35         78.90         6.75 o
   6   6   2          2.00          3.30         2.66 o
   7   6   2        582.63        642.89        24.82 o
   8   6   2         13.90         15.83         2.78 o
   9   6   2          1.66          3.03         1.54 o
  10   6   2         18.57         23.40         2.40 o
 -10   7   2         16.01         23.30         2.09 o
  -9   7   2        513.15        516.50        12.63 o
  -8   7   2        105.93         91.31         5.44 o
  -7   7   2         22.95         15.56         3.80 o
  -6   7   2          8.83          6.11         2.54 o
  -5   7   2         71.81         76.15         6.46 o
  -4   7   2         13.00         20.73         4.52 o
  -3   7   2         95.77        111.22         9.78 o
  -2   7   2         59.82         59.61         5.92 o
  -1   7   2         37.83         41.55         4.31 o
   0   7   2        530.87        571.03        38.34 o
   1   7   2        618.16        635.18        16.75 o
   2   7   2         77.85         67.74         6.73 o
   3   7   2        106.39        111.25         7.81 o
   4   7   2         52.93         70.65         6.21 o
   5   7   2        188.38        210.32         8.63 o
   6   7   2         31.87         32.31         3.88 o
   7   7   2         52.81         50.37         4.12 o
   8   7   2         13.60          9.06         1.97 o
  -8   8   2        312.04        333.52         8.64 o
  -7   8   2         24.06         26.54         5.38 o
  -6   8   2         14.41         14.83         2.89 o
  -5   8   2         33.53         32.17         3.07 o
  -4   8   2        515.56        520.95        16.03 o
  -3   8   2          1.74          0.55         1.81 o
  -2   8   2         15.44         21.49         4.87 o
  -1   8   2         14.89          8.90         3.76 o
   0   8   2        269.94        286.44        14.61 o
   1   8   2          0.23         -0.62         2.08 o
   2   8   2        205.90        211.59         9.02 o
   3   8   2         77.15         77.27         4.81 o
   4   8   2          7.90         15.80         2.51 o
   5   8   2         50.96         46.60         4.56 o
   6   8   2        140.20        139.45         5.72 o
  -4   9   2         13.76          9.90         2.33 o
  -3   9   2         86.48         76.19        10.98 o
  -2   9   2          2.80         -0.33         1.82 o
  -1   9   2         10.64         16.86         7.43 o
   0   9   2         20.53         19.17         4.64 o
   1   9   2         50.71         54.79         3.86 o
   2   9   2         40.97         34.49         2.93 o
   3   9   2          4.60          0.77         1.41 o
 -15   0   3        196.67        184.51         8.02 o
 -13   0   3        104.28        108.47        12.32 o
 -11   0   3       1656.11       1627.68        73.29 o
  -9   0   3        477.97        475.82        12.96 o
  -7   0   3       5689.53       5519.18       119.92 o
  -5   0   3          4.57          2.15         0.96 o
  -3   0   3        570.71        593.42        11.29 o
  -1   0   3       7246.74       6888.65       110.50 o
   1   0   3      29618.76      29385.62       397.62 o
   3   0   3       6526.20       6766.24       246.00 o
   5   0   3       6551.65       6948.06       180.98 o
   7   0   3        546.88        494.34        14.70 o
   9   0   3        610.10        599.85        34.29 o
  11   0   3          1.93         12.61         4.78 o
  13   0   3         11.02         20.60         4.33 o
 -15   1   3          0.43          0.87         1.20 o
 -14   1   3         58.87         67.08         4.97 o
 -13   1   3         55.65         42.86         4.61 o
 -12   1   3        189.10        167.18        18.02 o
 -11   1   3         70.10         61.51         6.91 o
 -10   1   3        779.54        738.18        15.59 o
  -9   1   3         27.90         22.25         1.91 o
  -8   1   3       1112.39       1133.73        21.51 o
  -7   1   3        300.49        249.93         6.49 o
  -6   1   3        463.34        355.28        10.94 o
  -5   1   3       4644.03       4782.86        72.58 o
  -4   1   3        133.27        156.11         3.69 o
  -3   1   3       4060.46       4285.86        63.04 o
  -2   1   3       1008.68        978.52        13.78 o
  -1   1   3         20.29         22.45         1.00 o
   0   1   3        270.38        287.59         5.14 o
   1   1   3       1188.61       1127.23        16.09 o
   2   1   3          4.80         16.58         1.16 o
   3   1   3        331.68        293.62         5.77 o
   4   1   3       5057.77       5130.86       110.18 o
   5   1   3         64.59         85.55         8.48 o
   6   1   3         54.11         42.60         4.83 o
   7   1   3          2.11          2.40         1.17 o
   8   1   3         15.07         25.08         2.88 o
   9   1   3         35.57         48.00         5.51 o
  10   1   3        272.94        246.12        12.45 o
  11   1   3        135.25        117.32         6.31 o
  12   1   3         13.06         16.78         3.12 o
  13   1   3          4.92          6.57         3.20 o
 -14   2   3        169.67        178.06         8.10 o
 -13   2   3        260.56        249.38         9.45 o
 -12   2   3         17.09         16.16         2.97 o
 -11   2   3       1058.16       1091.85        31.16 o
 -10   2   3        252.55        231.77         7.31 o
  -9   2   3        649.07        695.15        15.83 o
  -8   2   3        904.89        940.06        17.29 o
  -7   2   3        514.51        468.93        24.08 o
  -6   2   3         48.61         54.29         3.54 o
  -5   2   3        324.42        315.60         8.19 o
  -4   2   3       1813.20       1878.55        28.24 o
  -3   2   3       3949.36       4336.22        57.36 o
  -2   2   3       1152.84       1132.34        17.98 o
  -1   2   3        826.23        748.99        12.71 o
   0   2   3       1997.44       1844.70        25.60 o
   1   2   3        737.46        861.52        14.33 o
   2   2   3         80.78         69.48         4.11 o
   3   2   3        497.96        453.44        10.15 o
   4   2   3         36.89         31.68         2.81 o
   5   2   3        949.48        911.61        22.19 o
   6   2   3        369.59        367.28        11.02 o
   7   2   3         82.73         68.59         3.32 o
   8   2   3        473.02        456.62        12.47 o
   9   2   3        195.08        208.24         9.02 o
  10   2   3        151.85        155.07        10.49 o
  11   2   3         21.18         21.60         3.70 o
  12   2   3        132.62        121.01         7.71 o
 -14   3   3        626.60        617.05        17.19 o
 -13   3   3          9.39          4.14         2.09 o
 -12   3   3        182.43        186.04         7.55 o
 -11   3   3         13.59         10.98         3.13 o
 -10   3   3        341.25        355.02        10.88 o
  -9   3   3          0.56          0.97         1.00 o
  -8   3   3       1513.79       1570.97        25.17 o
  -7   3   3         21.09         18.38         1.87 o
  -6   3   3          0.40         -0.28         1.32 o
  -5   3   3          7.71          8.76         1.56 o
  -4   3   3       2846.23       2725.66        44.88 o
  -3   3   3        716.79        956.65        18.40 o
  -2   3   3        859.24        773.23        19.38 o
  -1   3   3       1366.32       1537.70        32.10 o
   0   3   3        103.86         95.98         3.55 o
   1   3   3       1200.34       1310.19        28.70 o
   2   3   3       1943.54       1785.25        34.60 o
   3   3   3       2177.43       2327.12        49.84 o
   4   3   3        378.32        371.84        12.02 o
   5   3   3        265.31        258.36         7.51 o
   6   3   3       1886.16       1896.19        28.74 o
   7   3   3        123.46        135.31         5.71 o
   8   3   3         58.79         62.40         5.07 o
   9   3   3         12.94         11.05         4.32 o
  10   3   3          0.59          3.65         2.75 o
  11   3   3          2.72          3.98         2.07 o
  12   3   3        238.58        208.73        10.95 o
 -13   4   3        463.71        505.07        13.56 o
 -12   4   3          1.32          1.70         1.65 o
 -11   4   3         22.79         32.30         3.44 o
 -10   4   3         10.37          5.40         2.05 o
  -9   4   3        856.32        832.96        32.11 o
  -8   4   3         37.96         44.37         3.59 o
  -7   4   3        198.71        207.54         8.06 o
  -6   4   3         19.50         23.89         2.07 o
  -5   4   3          0.20          2.61         0.95 o
  -4   4   3        671.45        696.58        15.71 o
  -3   4   3       1735.68       1628.18        33.53 o
  -2   4   3        113.59        132.65         9.11 o
  -1   4   3        135.35        124.96         8.48 o
   0   4   3       1006.39       1062.21        20.97 o
   1   4   3        546.27        550.33        22.93 o
   2   4   3        296.97        303.13        14.94 o
   3   4   3       1616.70       1593.01        34.79 o
   4   4   3        179.98        167.19        12.36 o
   5   4   3        320.64        308.80        10.91 o
   6   4   3         14.73          9.63         2.52 o
   7   4   3       1308.81       1428.74        44.69 o
   8   4   3        130.24        164.46         8.65 o
   9   4   3          1.61          7.75         3.25 o
  10   4   3         97.88         82.24         5.47 o
  11   4   3        382.51        395.42        20.96 o
 -13   5   3         75.91         59.82         4.55 o
 -12   5   3         66.06         75.21         6.31 o
 -11   5   3         39.30         42.79         4.01 o
 -10   5   3         79.31         83.45         5.92 o
  -9   5   3          2.42          5.03         2.17 o
  -8   5   3        849.29        872.37        20.60 o
  -7   5   3        323.71        357.23        12.50 o
  -6   5   3        329.23        315.80         9.45 o
  -5   5   3        489.46        539.07        14.60 o
  -4   5   3       1662.78       1678.45        43.67 o
  -3   5   3          3.28          3.27         1.15 o
  -2   5   3        301.62        316.65         8.95 o
  -1   5   3        409.72        409.77         8.64 o
   0   5   3        446.11        402.40         8.97 o
   1   5   3         71.19         65.59         3.50 o
   2   5   3        941.24        876.11        19.93 o
   3   5   3        172.66        189.86         9.91 o
   4   5   3          1.99          0.15         1.97 o
   5   5   3        196.57        188.60        10.89 o
   6   5   3        182.54        228.81        15.41 o
   7   5   3          0.12         -0.78         2.56 o
   8   5   3          2.62          2.42         3.05 o
   9   5   3         39.90         34.07         4.95 o
  10   5   3        214.30        213.45         9.59 o
  11   5   3          0.18          0.47         1.30 o
 -11   6   3         66.32         65.83         5.16 o
 -10   6   3         74.15         77.99         5.90 o
  -9   6   3         50.15         53.74         4.72 o
  -8   6   3          5.45          5.49         2.37 o
  -7   6   3        286.78        336.82        11.18 o
  -6   6   3          4.24         13.84         4.43 o
  -5   6   3         69.23         87.05         6.85 o
  -4   6   3         29.13         30.98         3.08 o
  -3   6   3        876.77        945.59        27.60 o
  -2   6   3        416.53        409.20        10.00 o
  -1   6   3        776.67        806.88        18.81 o
   0   6   3        139.95        126.87         8.23 o
   1   6   3        278.80        269.94         9.54 o
   2   6   3        606.59        615.58        18.04 o
   3   6   3        263.16        255.52        11.79 o
   4   6   3        437.52        408.12        16.68 o
   5   6   3        256.56        252.22        11.66 o
   6   6   3         28.57         26.17         3.24 o
   7   6   3          2.73          2.71         2.10 o
   8   6   3         35.29         38.36         3.09 o
   9   6   3         25.40         28.85         2.64 o
 -10   7   3        126.14        136.08         6.24 o
  -9   7   3        104.41        100.43         7.61 o
  -8   7   3         56.91         43.84         5.18 o
  -7   7   3        172.18        153.48         8.71 o
  -6   7   3        721.58        823.52        30.56 o
  -5   7   3         72.69         66.42         5.98 o
  -4   7   3        109.66        111.88         8.13 o
  -3   7   3         28.00         32.31         4.42 o
  -2   7   3        648.00        641.13        30.44 o
  -1   7   3          3.67          0.26         1.96 o
   0   7   3         79.03         74.97         4.84 o
   1   7   3         68.75         65.06         7.31 o
   2   7   3          0.62          3.60         2.69 o
   3   7   3        293.82        307.41        11.08 o
   4   7   3       1002.24        988.58        37.51 o
   5   7   3         46.04         68.76         4.23 o
   6   7   3        685.88        688.92        18.41 o
   7   7   3         18.78         19.61         2.59 o
   8   7   3         94.92         92.04         4.41 o
  -8   8   3         48.74         53.24         3.43 o
  -7   8   3         39.46         29.90         3.73 o
  -6   8   3         35.93         32.12         3.76 o
  -5   8   3        259.35        258.53         8.77 o
  -4   8   3         49.12         46.94         4.24 o
  -3   8   3         36.83         37.99         4.73 o
  -2   8   3        107.53        104.90         7.66 o
  -1   8   3        678.05        679.97        19.21 o
   0   8   3         17.56         13.21         3.07 o
   1   8   3         26.22         28.19         3.88 o
   2   8   3          3.17          3.26         1.65 o
   3   8   3        223.09        240.56         9.15 o
   4   8   3          3.79          4.40         1.73 o
   5   8   3        279.85        253.38         8.34 o
   6   8   3         32.59         30.38         2.86 o
  -4   9   3        123.53        111.82         6.31 o
  -3   9   3         19.05         20.03         3.52 o
  -2   9   3        127.17        123.71         7.31 o
  -1   9   3         11.20         13.78         2.65 o
   0   9   3         98.52         82.95         4.67 o
   1   9   3          3.50          3.29         1.39 o
   2   9   3          4.65          5.86         1.95 o
 -14   0   4         57.79         53.62         8.18 o
 -12   0   4        308.22        317.29        23.56 o
 -10   0   4         60.11         52.91         3.88 o
  -8   0   4      11453.43      11660.50       261.55 o
  -6   0   4        331.16        355.60         8.87 o
  -4   0   4       2408.70       2457.82        38.06 o
  -2   0   4       6462.94       6504.95       165.90 o
   0   0   4       1267.15       1444.53        29.11 o
   2   0   4       4117.05       3982.00        66.64 o
   4   0   4        656.18        640.71        22.12 o
   6   0   4       1766.97       1734.24        52.21 o
   8   0   4       5524.80       5355.89       129.40 o
  10   0   4        117.25         97.38         8.36 o
  12   0   4         69.94         75.93        10.16 o
 -15   1   4         59.50         59.55         3.51 o
 -14   1   4         53.73         55.58         4.73 o
 -13   1   4        318.53        321.85        16.04 o
 -12   1   4         56.31         66.91         6.13 o
 -11   1   4        169.29        187.51        10.19 o
 -10   1   4       1399.45       1459.80        23.02 o
  -9   1   4       1621.45       1609.80        23.97 o
  -8   1   4        181.13        178.66         7.12 o
  -7   1   4       1166.98       1122.48        20.88 o
  -6   1   4         26.61         21.51         1.95 o
  -5   1   4        596.21        655.05        13.02 o
  -4   1   4       4856.26       5143.27        82.65 o
  -3   1   4       4505.00       4093.19        67.58 o
  -2   1   4        189.07        187.68         4.17 o
  -1   1   4         87.08         70.17         2.15 o
   0   1   4       1452.49       1325.87        27.00 o
   1   1   4       2197.42       2145.07        27.88 o
   2   1   4        146.63        146.99         4.33 o
   3   1   4       3483.81       3639.54        52.34 o
   4   1   4       1590.75       1657.50        34.51 o
   5   1   4        680.37        645.86        16.62 o
   6   1   4        987.86       1001.93        18.60 o
   7   1   4       1471.45       1525.67        23.69 o
   8   1   4         26.88         23.94         3.14 o
   9   1   4        156.59        130.34         8.00 o
  10   1   4         18.23         11.73         2.72 o
  11   1   4         32.09         42.28         4.26 o
  12   1   4         30.63         23.50         4.04 o
 -15   2   4          8.35          8.73         2.15 o
 -14   2   4          5.90          9.06         2.30 o
 -13   2   4         83.48         83.94         4.83 o
 -12   2   4         95.70         86.07         5.93 o
 -11   2   4         15.60          8.25         2.24 o
 -10   2   4         49.82         62.20         3.39 o
  -9   2   4        517.60        489.54        11.35 o
  -8   2   4        743.13        669.15        13.47 o
  -7   2   4       1226.46       1241.00        39.21 o
  -6   2   4       2032.11       2100.68        48.63 o
  -5   2   4       2193.19       2328.12        41.14 o
  -4   2   4          0.61         11.55         1.16 o
  -3   2   4       3981.93       4193.44        59.88 o
  -2   2   4       3599.96       3461.93        49.75 o
  -1   2   4       2956.25       2972.64        43.20 o
   0   2   4       1633.13       1819.84        32.41 o
   1   2   4        446.65        413.54        10.56 o
   2   2   4       2750.34       2850.31        46.16 o
   3   2   4        407.75        416.34         9.11 o
   4   2   4       1455.35       1477.16        49.20 o
   5   2   4        153.32        158.24         9.32 o
   6   2   4         25.52         25.80         3.18 o
   7   2   4          0.24          5.62         2.34 o
   8   2   4        109.84        128.48         6.68 o
   9   2   4        274.35        283.40        11.30 o
  10   2   4        216.47        184.70         9.85 o
  11   2   4         81.48         83.01         6.13 o
  12   2   4          5.45          5.32         2.03 o
 -14   3   4         21.81         21.38         2.85 o
 -13   3   4          1.23          4.09         1.83 o
 -12   3   4        377.10        395.33        11.81 o
 -11   3   4        306.18        331.82        11.00 o
 -10   3   4        154.98        164.95         6.73 o
  -9   3   4        553.12        521.59        10.39 o
  -8   3   4         41.19         46.99         2.97 o
  -7   3   4        134.63        127.45         4.90 o
  -6   3   4         24.96         11.80         1.88 o
  -5   3   4       2919.31       2854.60        46.60 o
  -4   3   4       1330.37       1484.21        26.80 o
  -3   3   4          1.81          4.70         1.56 o
  -2   3   4        449.87        403.12        10.33 o
  -1   3   4        124.41         88.47         4.47 o
   0   3   4       1003.37       1142.88        24.90 o
   1   3   4       1681.77       1758.49        37.72 o
   2   3   4        623.42        660.92        18.19 o
   3   3   4       1694.04       1721.15        35.27 o
   4   3   4       1051.18       1102.73        28.31 o
   5   3   4       1726.48       1700.35        28.00 o
   6   3   4        103.95        121.42         5.45 o
   7   3   4        215.20        235.31         9.38 o
   8   3   4        319.87        407.77        13.27 o
   9   3   4        807.82        803.10        23.18 o
  10   3   4          1.83          2.50         2.58 o
  11   3   4        273.65        262.73        12.32 o
 -14   4   4          0.38         -1.26         1.26 o
 -13   4   4         22.65         24.28         2.63 o
 -12   4   4        320.24        336.64        10.26 o
 -11   4   4        247.19        268.52        12.23 o
 -10   4   4       1058.87       1098.86        24.85 o
  -9   4   4        104.64         85.63         7.41 o
  -8   4   4        226.68        214.36         7.12 o
  -7   4   4        228.23        236.39         6.82 o
  -6   4   4       1687.61       1677.81        28.66 o
  -5   4   4         32.19         23.43         1.75 o
  -4   4   4        520.86        509.69        14.71 o
  -3   4   4         41.92         46.30         4.01 o
  -2   4   4        102.77         71.37         6.13 o
  -1   4   4        284.75        323.00        11.98 o
   0   4   4       1946.41       1972.17        47.62 o
   1   4   4        615.85        662.85        19.42 o
   2   4   4        365.79        372.37        10.28 o
   3   4   4         59.53         63.31         4.37 o
   4   4   4       2509.11       2582.57        43.55 o
   5   4   4        143.46        132.09         6.25 o
   6   4   4          4.38          2.88         2.30 o
   7   4   4        117.52        112.10         7.09 o
   8   4   4        166.15        207.70        10.90 o
   9   4   4          2.86          3.92         2.25 o
  10   4   4        738.02        763.52        47.16 o
  11   4   4          2.03          1.07         1.68 o
 -13   5   4         16.81         20.36         2.08 o
 -12   5   4        208.84        210.59         7.95 o
 -11   5   4        202.17        229.53         9.40 o
 -10   5   4          0.89         -0.58         2.19 o
  -9   5   4        342.00        383.60        12.16 o
  -8   5   4        105.24         99.53         6.72 o
  -7   5   4        123.73        148.74         7.88 o
  -6   5   4        677.61        747.08        17.50 o
  -5   5   4       1373.84       1369.52        23.28 o
  -4   5   4         16.35         15.77         2.05 o
  -3   5   4          4.91          7.46         1.65 o
  -2   5   4        455.98        448.79        10.09 o
  -1   5   4       1042.03       1048.25        18.01 o
   0   5   4        166.12        166.28         5.77 o
   1   5   4        210.21        194.76         6.95 o
   2   5   4          1.89          4.44         2.02 o
   3   5   4        444.49        430.37        10.89 o
   4   5   4        150.60        137.43         7.29 o
   5   5   4        326.52        373.04        13.76 o
   6   5   4        123.48        111.61         8.32 o
   7   5   4          9.44         13.85         6.35 o
   8   5   4        338.22        356.83        14.29 o
   9   5   4        118.03        123.31        11.13 o
  10   5   4          1.57          2.99         1.66 o
 -12   6   4          0.24          0.61         1.61 o
 -11   6   4         55.46         56.05         4.66 o
 -10   6   4         71.54         73.55         5.73 o
  -9   6   4        572.25        538.09        14.47 o
  -8   6   4         67.24         84.45         5.88 o
  -7   6   4        197.46        212.34         9.20 o
  -6   6   4        109.59        109.72         7.30 o
  -5   6   4         85.76         83.52         7.84 o
  -4   6   4          5.25          7.15         2.33 o
  -3   6   4        786.19        776.57        18.12 o
  -2   6   4        183.66        192.24         7.03 o
  -1   6   4          1.93          1.20         1.46 o
   0   6   4        120.82        114.08         5.36 o
   1   6   4         64.44         63.43         4.15 o
   2   6   4        387.31        362.73        13.19 o
   3   6   4         38.87         47.67         4.23 o
   4   6   4         39.44         50.55         4.94 o
   5   6   4        707.27        819.40        19.48 o
   6   6   4          1.73          3.16         2.04 o
   7   6   4          4.70          3.37         1.79 o
   8   6   4         42.28         40.02         2.92 o
   9   6   4        140.62        122.65         6.57 o
 -10   7   4          1.55          2.05         1.11 o
  -9   7   4        310.92        287.35         9.60 o
  -8   7   4        282.39        264.76        11.37 o
  -7   7   4        230.10        215.54        10.39 o
  -6   7   4         68.84         67.06         4.96 o
  -5   7   4         21.71         22.67         3.78 o
  -4   7   4          3.10          3.14         2.01 o
  -3   7   4        293.63        315.70        18.11 o
  -2   7   4         64.36         62.12         4.72 o
  -1   7   4         12.45         18.86         2.89 o
   0   7   4        240.94        265.70        11.13 o
   1   7   4        275.27        306.69        12.75 o
   2   7   4         25.13         21.85         4.16 o
   3   7   4          0.72          0.10         2.12 o
   4   7   4         49.41         47.25         4.58 o
   5   7   4         19.08          7.50         2.31 o
   6   7   4        278.04        299.51        10.01 o
   7   7   4        206.32        207.54         6.45 o
  -8   8   4        397.20        357.88        10.38 o
  -7   8   4         21.44         21.76         2.54 o
  -6   8   4         20.85         14.04         2.10 o
  -5   8   4         19.01         19.50         2.40 o
  -4   8   4        245.90        254.28        10.01 o
  -3   8   4          2.15          0.86         1.94 o
  -2   8   4        169.26        170.81         9.68 o
  -1   8   4         15.44         10.49         2.40 o
   0   8   4          2.19          0.23         2.17 o
   1   8   4          2.71          2.44         1.82 o
   2   8   4        333.45        338.74        11.31 o
   3   8   4          3.70          5.14         1.83 o
   4   8   4         44.64         40.03         2.90 o
   5   8   4         31.01         27.47         3.15 o
  -4   9   4        161.00        139.44        10.07 o
  -3   9   4        192.45        182.86         8.49 o
  -2   9   4          1.11          0.27         1.08 o
  -1   9   4         24.37         19.36         2.28 o
   0   9   4         10.52         14.64         1.97 o
   1   9   4         36.24         33.90         4.67 o
 -15   0   5        365.86        406.96        15.81 o
 -13   0   5         99.75        110.10        12.39 o
 -11   0   5        336.86        387.67        25.58 o
  -9   0   5        702.25        595.42        12.94 o
  -7   0   5         28.38         33.74         3.76 o
  -5   0   5      13519.27      14009.97       225.84 o
  -3   0   5       5865.76       6290.20       322.91 o
  -1   0   5         30.46         52.96         3.20 o
   1   0   5        590.49        670.31        12.72 o
   3   0   5        580.84        519.86        20.88 o
   5   0   5        171.52        175.69         7.77 o
   7   0   5         42.45         52.51         9.03 o
   9   0   5        550.29        495.80        27.96 o
  11   0   5        516.30        438.91        22.13 o
 -15   1   5         83.65         68.45         4.36 o
 -14   1   5        251.42        243.22        10.28 o
 -13   1   5          0.73          2.33         2.17 o
 -12   1   5          3.43          3.22         2.44 o
 -11   1   5        146.85        159.35         7.87 o
 -10   1   5       3630.65       3633.61        49.41 o
  -9   1   5       1250.20       1236.57        17.03 o
  -8   1   5          3.66          1.62         0.89 o
  -7   1   5       2299.74       2411.97        49.11 o
  -6   1   5        190.46        150.97         5.77 o
  -5   1   5         77.44         64.20         3.35 o
  -4   1   5       6361.65       6052.10        94.33 o
  -3   1   5        892.65        906.45        13.49 o
  -2   1   5        114.96        125.91         3.04 o
  -1   1   5         44.59         24.82         1.92 o
   0   1   5       1046.01        908.75        21.84 o
   1   1   5        318.54        283.17         6.00 o
   2   1   5        586.71        707.45        13.04 o
   3   1   5        136.81        161.44         5.52 o
   4   1   5        620.66        554.35        18.15 o
   5   1   5         17.65         22.84         2.17 o
   6   1   5        649.01        646.97        13.91 o
   7   1   5         83.13         91.08         5.33 o
   8   1   5        118.19         91.85        12.54 o
   9   1   5        165.89        152.37        10.40 o
  10   1   5        319.68        346.12        16.96 o
  11   1   5         90.68         87.73         5.28 o
  12   1   5         19.68         24.07         4.99 o
 -15   2   5        100.21         95.53         6.04 o
 -14   2   5         57.37         60.90         4.21 o
 -13   2   5        286.74        317.03        11.33 o
 -12   2   5          5.05          3.91         2.40 o
 -11   2   5        304.70        302.43        10.19 o
 -10   2   5        302.87        325.80         7.85 o
  -9   2   5        915.75        893.80        16.62 o
  -8   2   5        372.35        348.56         8.05 o
  -7   2   5       1368.73       1345.49        45.06 o
  -6   2   5       1051.55        971.06        22.87 o
  -5   2   5         11.43          1.72         1.18 o
  -4   2   5       1560.96       1578.22        32.67 o
  -3   2   5       4055.84       4182.90        64.76 o
  -2   2   5         12.34         26.59         1.88 o
  -1   2   5        214.02        197.05         5.25 o
   0   2   5        206.30        207.85         8.05 o
   1   2   5       1996.52       2020.34        57.32 o
   2   2   5        681.65        731.86        13.01 o
   3   2   5          3.52          7.64         1.73 o
   4   2   5        410.12        409.64        14.51 o
   5   2   5          1.68          3.03         1.62 o
   6   2   5        286.77        284.35         8.59 o
   7   2   5        167.04        185.10         9.98 o
   8   2   5         23.76         28.49         5.98 o
   9   2   5        226.99        218.89        13.60 o
  10   2   5          3.65          4.35         2.42 o
  11   2   5         18.81         19.09         2.78 o
 -14   3   5          0.57          0.83         1.64 o
 -13   3   5        496.69        513.98        18.71 o
 -12   3   5        124.36        114.11        13.08 o
 -11   3   5          3.87          6.33         2.07 o
 -10   3   5        643.72        612.78        22.17 o
  -9   3   5        192.93        194.54         6.10 o
  -8   3   5       1330.96       1354.53        29.18 o
  -7   3   5          8.66         11.28         1.47 o
  -6   3   5        760.45        749.77        27.15 o
  -5   3   5        100.78        116.28         5.27 o
  -4   3   5       1120.98       1090.75        29.48 o
  -3   3   5        507.90        419.64        11.06 o
  -2   3   5       1222.57       1150.10        26.60 o
  -1   3   5       1682.97       1733.12        35.93 o
   0   3   5         57.57         78.33         5.99 o
   1   3   5       1108.55       1191.74        40.25 o
   2   3   5        797.60        739.44        17.65 o
   3   3   5         14.57         18.75         1.97 o
   4   3   5        279.32        248.91        12.69 o
   5   3   5        145.70        133.18         5.94 o
   6   3   5        101.63        121.96         5.71 o
   7   3   5          0.35          2.07         2.26 o
   8   3   5        936.87        904.01        29.40 o
   9   3   5        155.40        187.95        10.00 o
  10   3   5         31.66         18.09         3.50 o
  11   3   5         25.72         32.62         3.51 o
 -14   4   5         11.05          7.57         1.72 o
 -13   4   5         33.24         30.86         3.49 o
 -12   4   5         42.94         42.00         3.65 o
 -11   4   5         44.37         46.24         4.06 o
 -10   4   5          7.54          5.79         2.46 o
  -9   4   5        481.76        488.31        14.07 o
  -8   4   5        410.78        390.82         9.94 o
  -7   4   5       1606.76       1603.24        25.89 o
  -6   4   5         75.46         81.91         2.85 o
  -5   4   5          6.05          4.86         0.97 o
  -4   4   5        382.73        391.09         7.17 o
  -3   4   5       2775.83       2794.31        51.19 o
  -2   4   5          2.57          1.68         1.60 o
  -1   4   5         23.66         12.30         2.43 o
   0   4   5          8.88         14.33         2.24 o
   1   4   5         78.53        110.83         4.93 o
   2   4   5        124.59        131.25         8.64 o
   3   4   5       2335.50       2300.74        39.97 o
   4   4   5        190.30        138.95         7.05 o
   5   4   5          7.14         14.20         3.36 o
   6   4   5         60.46         45.44         4.88 o
   7   4   5       1223.97       1403.18        32.95 o
   8   4   5         74.89         70.33         4.98 o
   9   4   5         25.50         25.02         3.31 o
  10   4   5          1.23          1.70         1.74 o
 -13   5   5         11.56         14.56         1.87 o
 -12   5   5        193.79        213.91         9.01 o
 -11   5   5         28.44         25.56         2.77 o
 -10   5   5         40.64         39.97         4.91 o
  -9   5   5         53.21         70.69         4.92 o
  -8   5   5        396.73        406.82        15.30 o
  -7   5   5        210.27        214.95         8.13 o
  -6   5   5         12.87         17.25         2.99 o
  -5   5   5          0.97          1.73         1.30 o
  -4   5   5        395.42        411.55        15.90 o
  -3   5   5        113.89        126.05         4.72 o
  -2   5   5       1459.64       1450.07        31.25 o
  -1   5   5        288.65        305.32         7.62 o
   0   5   5         50.89         44.32         3.43 o
   1   5   5        181.72        169.61         8.80 o
   2   5   5        349.19        362.20        10.16 o
   3   5   5        198.18        187.10         9.05 o
   4   5   5        282.40        269.19        11.08 o
   5   5   5        103.29         89.08         6.23 o
   6   5   5        234.93        231.33        11.86 o
   7   5   5        141.77        132.38         6.75 o
   8   5   5         75.18         75.37         5.12 o
   9   5   5          1.10          1.36         1.36 o
 -12   6   5        127.16        121.81         8.75 o
 -11   6   5        379.92        393.94        19.59 o
 -10   6   5         27.07         25.11         2.96 o
  -9   6   5         91.35        103.51         5.36 o
  -8   6   5          2.34          1.55         1.99 o
  -7   6   5        102.86         90.86         6.43 o
  -6   6   5        714.02        739.31        20.27 o
  -5   6   5         40.80         49.03         5.06 o
  -4   6   5        224.62        214.08        10.69 o
  -3   6   5        839.42        852.33        48.42 o
  -2   6   5        474.73        505.44        14.49 o
  -1   6   5        170.66        189.06         6.98 o
   0   6   5         43.56         35.55         3.50 o
   1   6   5        134.28        130.25         6.29 o
   2   6   5        105.30        109.81         7.55 o
   3   6   5        204.35        282.48        12.19 o
   4   6   5        340.34        349.25        12.56 o
   5   6   5        374.39        333.55        10.56 o
   6   6   5         25.02         23.02         5.15 o
   7   6   5        101.11        115.11         5.50 o
   8   6   5        193.49        186.22         8.09 o
 -10   7   5        220.99        202.75         7.85 o
  -9   7   5          3.76          4.40         1.65 o
  -8   7   5         32.09         35.15         3.93 o
  -7   7   5         29.49         29.81         3.57 o
  -6   7   5        547.41        508.82        14.40 o
  -5   7   5          0.33          0.28         2.13 o
  -4   7   5        487.21        512.50        20.76 o
  -3   7   5          1.22          1.61         1.89 o
  -2   7   5         73.11         68.90         4.90 o
  -1   7   5          3.52          6.09         2.04 o
   0   7   5        447.21        461.16        25.67 o
   1   7   5        119.12        130.35         7.41 o
   2   7   5         70.62         69.70         5.23 o
   3   7   5        109.70        116.53         5.93 o
   4   7   5         87.99         92.36         5.54 o
   5   7   5         82.85         68.09         4.37 o
   6   7   5        121.98        112.07         6.29 o
  -8   8   5          8.83          5.53         1.85 o
  -7   8   5         35.86         36.48         3.07 o
  -6   8   5         33.84         27.92         3.04 o
  -5   8   5        222.68        214.89         9.40 o
  -4   8   5         26.94         35.92         4.30 o
  -3   8   5          1.58         -2.05         2.05 o
  -2   8   5          1.89          1.89         1.42 o
  -1   8   5        354.23        359.54        11.12 o
   0   8   5         22.12         16.03         3.68 o
   1   8   5        324.86        310.27        12.48 o
   2   8   5          5.15          8.37         3.42 o
   3   8   5          0.06          0.39         1.48 o
   4   8   5         34.59         31.20         4.41 o
  -2   9   5         33.88         30.07         4.55 o
 -14   0   6         57.09         67.07         8.84 o
 -12   0   6       1533.57       1615.95        52.82 o
 -10   0   6        794.04        815.07        18.16 o
  -8   0   6        413.07        403.71         9.49 o
  -6   0   6        839.81        829.22        34.61 o
  -4   0   6       6481.83       6735.30       176.08 o
  -2   0   6       4073.70       3661.93        96.51 o
   0   0   6         24.70         33.42         2.95 o
   2   0   6       5615.10       6009.52       130.53 o
   4   0   6        171.13        190.13         8.70 o
   6   0   6        525.13        558.29        22.67 o
   8   0   6        659.11        749.46        35.50 o
  10   0   6        299.68        226.10        15.74 o
 -15   1   6          5.25          5.10         1.68 o
 -14   1   6         49.83         61.43         4.37 o
 -13   1   6         13.31         17.71         3.36 o
 -12   1   6         35.34         28.61         5.97 o
 -11   1   6        501.73        496.81        15.83 o
 -10   1   6         53.33         49.53         3.82 o
  -9   1   6         26.60         23.55         1.74 o
  -8   1   6       1676.80       1648.24        24.32 o
  -7   1   6       1539.20       1335.66        44.37 o
  -6   1   6          1.46          0.19         1.51 o
  -5   1   6       3239.52       3166.63        74.94 o
  -4   1   6       2373.07       2542.33        69.71 o
  -3   1   6        409.78        328.36         8.27 o
  -2   1   6         31.66         35.46         2.26 o
  -1   1   6        599.71        540.90        13.56 o
   0   1   6        500.72        564.55        11.54 o
   1   1   6        649.38        617.47        12.75 o
   2   1   6       1616.37       1746.31        26.11 o
   3   1   6       3252.58       3296.24        50.72 o
   4   1   6         43.22         35.34         3.08 o
   5   1   6         67.19         60.72         4.13 o
   6   1   6         28.90         42.71         4.12 o
   7   1   6        355.41        332.37        15.19 o
   8   1   6        455.23        436.16        17.81 o
   9   1   6        768.59        706.92        28.16 o
  10   1   6         34.69         37.41         4.73 o
  11   1   6         33.31         31.63         4.22 o
 -15   2   6          0.23          1.05         1.22 o
 -14   2   6        161.26        178.17         7.30 o
 -13   2   6        360.18        403.81        18.25 o
 -12   2   6         31.98         31.25         3.21 o
 -11   2   6        316.21        316.82        11.79 o
 -10   2   6         90.16        103.09         4.75 o
  -9   2   6         18.47         20.35         2.01 o
  -8   2   6         24.67         23.91         2.30 o
  -7   2   6          4.18          5.74         1.15 o
  -6   2   6        883.23        860.19        24.39 o
  -5   2   6        179.98        137.94         6.85 o
  -4   2   6       2353.29       2322.43        38.33 o
  -3   2   6       1876.05       1844.21        42.64 o
  -2   2   6        844.89        735.55        14.65 o
  -1   2   6        202.72        187.77         7.88 o
   0   2   6         27.27         20.65         2.16 o
   1   2   6        965.27        972.61        20.47 o
   2   2   6       2874.71       3001.66        53.59 o
   3   2   6         53.04         48.56         2.74 o
   4   2   6        412.51        432.10        12.02 o
   5   2   6        425.31        432.93        16.29 o
   6   2   6        358.47        332.42        11.21 o
   7   2   6        494.04        526.14        18.77 o
   8   2   6        239.94        293.00        17.37 o
   9   2   6         80.21         86.12         8.34 o
  10   2   6         28.11         24.15         4.57 o
  11   2   6          0.56          0.19         2.51 o
 -14   3   6         31.76         33.42         3.46 o
 -13   3   6        173.73        177.94         9.74 o
 -12   3   6         21.92         22.18         3.11 o
 -11   3   6         26.68         26.25         3.21 o
 -10   3   6       1479.33       1492.73        28.45 o
  -9   3   6       1509.53       1567.16        32.04 o
  -8   3   6        154.00        145.89         5.40 o
  -7   3   6          5.92         19.03         2.31 o
  -6   3   6          4.38          1.84         1.01 o
  -5   3   6       1828.91       1788.10        45.38 o
  -4   3   6          0.30          1.23         1.08 o
  -3   3   6       1201.18       1230.53        29.90 o
  -2   3   6        176.17        213.71         7.84 o
  -1   3   6        744.37        688.78        20.67 o
   0   3   6        199.93        203.30        12.51 o
   1   3   6        761.13        730.22        22.39 o
   2   3   6        121.69        108.14         4.73 o
   3   3   6         75.99         72.79         4.15 o
   4   3   6       1801.81       1814.71        40.77 o
   5   3   6        847.55        872.00        18.10 o
   6   3   6          3.34          5.09         2.30 o
   7   3   6        236.55        229.38        13.46 o
   8   3   6        126.40        115.63        12.71 o
   9   3   6         84.47        100.17        10.24 o
  10   3   6         91.14         90.35         8.29 o
 -14   4   6        121.82        129.37         5.89 o
 -13   4   6         79.30         69.47         5.02 o
 -12   4   6        167.94        182.56         8.06 o
 -11   4   6         84.71        104.19         5.30 o
 -10   4   6        247.18        263.35         8.25 o
  -9   4   6          0.28         -0.03         1.74 o
  -8   4   6        858.32        923.18        24.64 o
  -7   4   6        104.16        111.72         4.02 o
  -6   4   6        154.85        146.03         4.53 o
  -5   4   6        166.43        171.46         4.41 o
  -4   4   6       3583.00       3520.53        38.36 o
  -3   4   6          0.05          1.96         0.98 o
  -2   4   6         27.63         32.55         2.14 o
  -1   4   6         19.47         17.33         2.01 o
   0   4   6       1108.22       1088.95        22.58 o
   1   4   6         61.23         61.11         3.82 o
   2   4   6        164.34        168.01         6.98 o
   3   4   6          8.79          7.62         2.24 o
   4   4   6          0.38          0.64         2.58 o
   5   4   6        121.09         94.39         8.38 o
   6   4   6        617.68        626.58        24.09 o
   7   4   6         65.73         49.02         4.97 o
   8   4   6          0.13          1.23         2.72 o
   9   4   6        100.16         95.85        11.90 o
 -13   5   6         73.49         70.86         3.67 o
 -12   5   6        181.20        182.85         6.87 o
 -11   5   6         11.81         13.38         2.21 o
 -10   5   6        135.42        131.79         7.07 o
  -9   5   6        202.79        201.09         7.30 o
  -8   5   6          4.33         13.40         2.42 o
  -7   5   6        103.37        102.00         4.56 o
  -6   5   6        850.16        881.48        14.79 o
  -5   5   6       2296.73       2211.52        30.18 o
  -4   5   6         55.11         48.54         3.13 o
  -3   5   6         51.33         45.19         3.01 o
  -2   5   6        199.83        193.36         7.15 o
  -1   5   6          0.24          0.11         1.31 o
   0   5   6        890.97        964.78        19.24 o
   1   5   6        987.93       1044.57        20.42 o
   2   5   6         18.51         15.98         2.66 o
   3   5   6        203.22        178.98         8.73 o
   4   5   6        272.70        278.81        13.02 o
   5   5   6        180.99        221.69        13.08 o
   6   5   6          9.63         19.95         4.00 o
   7   5   6         41.89         35.26         5.78 o
   8   5   6         29.40         29.69         3.70 o
   9   5   6          8.30          7.69         2.36 o
 -12   6   6        106.72         96.59         8.75 o
 -11   6   6        314.95        320.55        11.63 o
 -10   6   6         28.00         28.22         3.15 o
  -9   6   6        104.62        120.72         6.67 o
  -8   6   6        208.72        206.80         9.71 o
  -7   6   6         58.11         59.29         5.37 o
  -6   6   6        415.19        421.09        13.07 o
  -5   6   6         89.44        116.09         7.21 o
  -4   6   6        202.66        195.80        11.25 o
  -3   6   6         21.28         17.23         2.85 o
  -2   6   6          1.03          0.96         1.92 o
  -1   6   6        673.59        657.70        17.22 o
   0   6   6         47.36         55.48         4.26 o
   1   6   6          6.44          6.84         2.07 o
   2   6   6        420.49        459.30        12.50 o
   3   6   6          7.84          5.70         2.73 o
   4   6   6         61.35         51.42         5.52 o
   5   6   6        102.80         97.41        11.25 o
   6   6   6         11.15         18.77         2.96 o
   7   6   6        119.38        118.90         8.70 o
 -10   7   6         35.97         33.02         2.84 o
  -9   7   6          3.51          1.32         1.31 o
  -8   7   6        309.72        288.21        12.76 o
  -7   7   6        144.81        173.43         8.21 o
  -6   7   6         21.76         24.96         3.36 o
  -5   7   6         25.83         26.70         3.75 o
  -4   7   6        124.69        119.94         7.80 o
  -3   7   6        444.50        425.63        13.82 o
  -2   7   6          4.28          6.42         2.57 o
  -1   7   6        228.26        232.30        10.02 o
   0   7   6         25.31         17.96         3.30 o
   1   7   6         33.43         37.19         3.65 o
   2   7   6          9.42         10.84         2.43 o
   3   7   6        195.39        212.17        12.37 o
   4   7   6          0.23          1.38         1.92 o
   5   7   6          0.04          1.11         1.80 o
   6   7   6        154.87        170.42         9.52 o
  -7   8   6         48.59         40.33         5.77 o
  -6   8   6        136.06        139.19         6.24 o
  -5   8   6         38.99         39.09         4.14 o
  -4   8   6          0.89          0.42         1.85 o
  -3   8   6         10.89          9.57         1.80 o
  -2   8   6        267.14        255.90         8.36 o
  -1   8   6          1.68          1.03         1.56 o
   0   8   6          0.00          1.43         1.41 o
   1   8   6          5.39          5.76         2.01 o
   2   8   6         60.08         72.43         4.86 o
   3   8   6          0.11          0.76         1.72 o
 -15   0   7         48.70         60.24         7.27 o
 -13   0   7         44.30         38.16         8.69 o
 -11   0   7        101.26         97.10         7.14 o
  -9   0   7       4416.60       4341.84        76.77 o
  -7   0   7        442.70        502.03        28.46 o
  -5   0   7        430.26        393.78        16.65 o
  -3   0   7       2648.79       2764.75       116.14 o
  -1   0   7       2462.77       2601.35        73.60 o
   1   0   7       3736.17       3664.96       101.88 o
   3   0   7        251.41        278.49        25.11 o
   5   0   7        122.53        103.22        10.79 o
   7   0   7        589.87        594.19        43.93 o
   9   0   7        319.96        319.78        18.69 o
 -15   1   7        105.63         97.34         4.58 o
 -14   1   7         97.15        104.23         6.49 o
 -13   1   7         41.22         46.12         4.90 o
 -12   1   7          6.11          4.64         2.09 o
 -11   1   7        277.77        277.45        11.50 o
 -10   1   7       1496.38       1469.50        34.45 o
  -9   1   7        239.03        238.61         7.92 o
  -8   1   7        649.07        602.35        12.60 o
  -7   1   7        127.77        125.35         6.46 o
  -6   1   7        224.93        207.94         9.14 o
  -5   1   7        275.74        345.87        13.01 o
  -4   1   7       2291.63       2002.26        48.48 o
  -3   1   7        162.15        194.16        10.67 o
  -2   1   7        639.44        670.95        13.30 o
  -1   1   7        456.25        467.20        11.43 o
   0   1   7       1894.27       1880.74        34.81 o
   1   1   7        444.97        482.63         9.86 o
   2   1   7        232.24        215.39         6.73 o
   3   1   7        865.76        887.89        16.07 o
   4   1   7        253.14        281.35         8.56 o
   5   1   7        334.41        321.41         9.53 o
   6   1   7        327.21        322.00        12.82 o
   7   1   7         22.12         23.75         4.85 o
   8   1   7         10.47          6.66         3.75 o
   9   1   7          0.74         -0.61         2.27 o
  10   1   7         33.37         42.40         4.56 o
 -15   2   7         34.08         30.63         2.49 o
 -14   2   7         15.09          6.97         2.76 o
 -13   2   7        661.91        685.05        21.56 o
 -12   2   7          2.96          1.60         2.06 o
 -11   2   7       1262.12       1337.30        31.57 o
 -10   2   7        384.13        385.48        10.97 o
  -9   2   7        493.17        465.84        12.77 o
  -8   2   7       1433.73       1327.95        33.72 o
  -7   2   7         56.83         74.50         3.57 o
  -6   2   7         19.41         17.65         1.60 o
  -5   2   7        584.53        581.94        16.82 o
  -4   2   7        231.12        262.86         9.62 o
  -3   2   7       3302.30       3154.28        72.87 o
  -2   2   7        892.27        933.45        23.13 o
  -1   2   7          0.76          5.43         1.88 o
   0   2   7       1707.53       1700.28        29.68 o
   1   2   7       1576.85       1590.28        26.78 o
   2   2   7       1083.61       1058.14        18.55 o
   3   2   7         35.41         32.22         2.78 o
   4   2   7         18.26         19.95         2.53 o
   5   2   7         92.37         93.91         5.71 o
   6   2   7          2.05          2.92         2.83 o
   7   2   7         65.09         82.39         6.22 o
   8   2   7        103.89        100.35        10.79 o
   9   2   7         55.85         43.56         5.47 o
  10   2   7         86.90         76.18         5.75 o
 -14   3   7          8.74          8.53         2.07 o
 -13   3   7         17.58         13.43         2.74 o
 -12   3   7        344.27        356.53        12.00 o
 -11   3   7         24.44         28.96         3.18 o
 -10   3   7         11.06          7.77         1.98 o
  -9   3   7        304.48        305.54        12.11 o
  -8   3   7         14.90         15.91         2.48 o
  -7   3   7       1085.76       1001.36        17.07 o
  -6   3   7       5020.83       4751.10        56.06 o
  -5   3   7         62.49         40.78         2.28 o
  -4   3   7        247.84        222.00         5.02 o
  -3   3   7       1026.95       1094.78        24.13 o
  -2   3   7        869.12        864.80        24.86 o
  -1   3   7        152.22        168.54         6.51 o
   0   3   7        390.92        413.66         9.68 o
   1   3   7        179.22        192.95         6.45 o
   2   3   7         45.34         29.76         4.03 o
   3   3   7          5.76          6.74         1.82 o
   4   3   7        198.91        186.59        13.74 o
   5   3   7          5.69          8.70         2.53 o
   6   3   7         13.32          9.04         4.39 o
   7   3   7        352.83        368.10        17.63 o
   8   3   7        374.16        336.87        14.96 o
   9   3   7          5.16          2.69         4.00 o
 -14   4   7         45.92         50.29         7.23 o
 -13   4   7          5.45          7.12         2.02 o
 -12   4   7          5.16          3.50         1.70 o
 -11   4   7         87.92         98.64         5.72 o
 -10   4   7         64.59         52.48         3.27 o
  -9   4   7        143.51        157.88         7.75 o
  -8   4   7         31.47         45.30         3.45 o
  -7   4   7        672.61        660.58        11.70 o
  -6   4   7          0.32         -0.08         1.11 o
  -5   4   7       1092.14       1058.38        15.08 o
  -4   4   7        105.19         98.77         3.74 o
  -3   4   7        223.88        222.24         5.41 o
  -2   4   7          3.42          1.25         1.13 o
  -1   4   7       1942.99       2023.23        35.48 o
   0   4   7          0.21          1.46         1.88 o
   1   4   7          2.24          1.69         1.39 o
   2   4   7          1.21          2.75         1.60 o
   3   4   7        413.14        439.04        27.66 o
   4   4   7          0.02          1.28         2.55 o
   5   4   7          0.86         22.64         3.42 o
   6   4   7          0.06          2.30         2.64 o
   7   4   7        201.00        213.02        10.80 o
   8   4   7         12.55          5.27         2.18 o
   9   4   7        218.26        165.97        10.23 o
 -13   5   7        103.82         88.96        10.82 o
 -12   5   7        348.90        361.85        13.60 o
 -11   5   7         68.27         71.86         4.12 o
 -10   5   7        329.23        301.66         8.15 o
  -9   5   7         70.50         73.96         5.38 o
  -8   5   7         44.12         43.68         3.85 o
  -7   5   7        213.79        224.49         6.92 o
  -6   5   7        290.13        254.89         7.40 o
  -5   5   7        321.09        311.45         7.77 o
  -4   5   7          0.07          0.31         1.39 o
  -3   5   7         59.98         63.56         3.58 o
  -2   5   7       1206.70       1240.82        22.64 o
  -1   5   7         74.89         84.42         5.57 o
   0   5   7        374.74        387.04        10.74 o
   1   5   7          0.40         -1.64         1.88 o
   2   5   7         35.64         31.23         4.52 o
   3   5   7         48.24         38.20         4.81 o
   4   5   7        158.13        185.88        15.86 o
   5   5   7         90.75         78.22         6.68 o
   6   5   7         45.51         30.71         5.37 o
   7   5   7         13.37          7.96         3.03 o
   8   5   7        362.35        345.35        10.88 o
 -11   6   7        121.14        102.72         5.31 o
 -10   6   7        166.29        164.97         9.28 o
  -9   6   7        320.59        325.72        14.48 o
  -8   6   7        105.02         97.48         6.50 o
  -7   6   7        214.46        215.70         8.75 o
  -6   6   7        294.31        278.12         9.75 o
  -5   6   7         72.42         76.06         4.36 o
  -4   6   7        497.55        462.35        20.55 o
  -3   6   7        329.41        342.13        12.28 o
  -2   6   7         76.45         70.32         4.96 o
  -1   6   7        216.14        208.81         9.78 o
   0   6   7          1.03          0.47         1.79 o
   1   6   7        163.10        163.29         6.93 o
   2   6   7         54.24         59.93         5.36 o
   3   6   7          3.63          7.66         2.65 o
   4   6   7         36.83         39.28         7.37 o
   5   6   7         76.40         78.63        10.56 o
   6   6   7          1.72         -1.12         2.08 o
   7   6   7        155.18        148.64        12.25 o
  -9   7   7         76.56         74.34         6.72 o
  -8   7   7         24.00         20.56         4.45 o
  -7   7   7         63.00         73.10         5.96 o
  -6   7   7          0.79          2.98         1.68 o
  -5   7   7        235.51        211.68        13.36 o
  -4   7   7        110.51        123.66         8.44 o
  -3   7   7          0.51          1.45         1.55 o
  -2   7   7         73.76         69.19         4.90 o
  -1   7   7          0.08         -0.11         2.03 o
   0   7   7        266.90        254.50        10.04 o
   1   7   7          0.00         -1.39         1.63 o
   2   7   7        157.34        137.54         7.14 o
   3   7   7          0.78          0.46         1.92 o
   4   7   7         29.13         34.95         4.61 o
   5   7   7          9.16         17.01         3.54 o
  -6   8   7         51.91         46.49         6.15 o
  -5   8   7         71.06         61.26         6.48 o
  -4   8   7          0.09          0.00         1.33 o
  -3   8   7         93.75         94.97         5.41 o
  -2   8   7         38.38         30.22         2.97 o
  -1   8   7          3.51          1.58         1.37 o
   0   8   7         21.16         20.75         2.56 o
   1   8   7        343.90        348.02        10.78 o
   2   8   7          0.18          0.57         1.32 o
 -14   0   8        144.76        166.73        11.31 o
 -12   0   8        502.57        513.48        34.23 o
 -10   0   8        123.15        104.37         8.07 o
  -8   0   8        691.15        685.95        25.94 o
  -6   0   8        488.02        504.47        21.64 o
  -4   0   8         46.00         32.92         4.46 o
  -2   0   8         74.93         64.00         7.78 o
   0   0   8       3788.77       3893.84       109.02 o
   2   0   8        110.43        113.55        10.71 o
   4   0   8        441.31        428.77        18.34 o
   6   0   8         72.11         99.72        11.60 o
   8   0   8         30.00         34.37         8.43 o
 -15   1   8        121.95        119.43         5.87 o
 -14   1   8         46.99         39.53         5.09 o
 -13   1   8          4.07          5.95         2.08 o
 -12   1   8        544.07        562.27        19.90 o
 -11   1   8        856.87        895.52        27.82 o
 -10   1   8         15.71         14.60         2.51 o
  -9   1   8        580.37        554.12        13.57 o
  -8   1   8        833.73        882.07        16.12 o
  -7   1   8        617.70        595.51        13.95 o
  -6   1   8          2.53          5.66         1.34 o
  -5   1   8       2208.72       2177.80        53.73 o
  -4   1   8        233.37        285.59        11.98 o
  -3   1   8          9.36         11.78         1.99 o
  -2   1   8       1103.30       1171.91        25.31 o
  -1   1   8       2489.82       2441.06        37.58 o
   0   1   8         69.94         79.55         3.60 o
   1   1   8        165.39        164.21         8.80 o
   2   1   8        226.55        228.05         7.77 o
   3   1   8        754.38        777.93        17.20 o
   4   1   8        358.80        360.82        11.87 o
   5   1   8        433.55        438.37        15.09 o
   6   1   8        180.13        184.67        20.13 o
   7   1   8          2.90         -0.52         3.72 o
   8   1   8         15.82         13.87         3.77 o
   9   1   8         49.24         64.43         4.80 o
 -15   2   8        127.69        120.84         5.69 o
 -14   2   8        427.72        467.51        18.79 o
 -13   2   8         68.41         76.18         5.84 o
 -12   2   8         14.58         25.98         4.08 o
 -11   2   8        200.20        190.86        10.54 o
 -10   2   8        521.30        544.50        16.75 o
  -9   2   8        132.01        127.08         6.68 o
  -8   2   8        539.89        543.82        16.11 o
  -7   2   8        257.96        245.00         6.26 o
  -6   2   8       1050.20        964.66        19.48 o
  -5   2   8        507.32        455.11         9.28 o
  -4   2   8        522.04        514.32        16.24 o
  -3   2   8        595.49        624.36        14.91 o
  -2   2   8        115.93        108.06         4.06 o
  -1   2   8          8.09          9.60         1.51 o
   0   2   8       1534.70       1503.06        24.31 o
   1   2   8        440.91        427.17         9.05 o
   2   2   8        739.82        726.01        14.59 o
   3   2   8       1219.71       1198.34        27.60 o
   4   2   8        610.65        641.03        23.58 o
   5   2   8         74.18         87.03         7.90 o
   6   2   8        292.59        289.35        12.82 o
   7   2   8         10.15         10.33         3.30 o
   8   2   8         78.70         81.03        10.94 o
   9   2   8          2.43          7.34         2.45 o
 -14   3   8         45.00         44.88         3.21 o
 -13   3   8        537.28        585.49        14.02 o
 -12   3   8        379.82        402.53        13.13 o
 -11   3   8          2.53          5.82         2.59 o
 -10   3   8         66.66         70.87         4.41 o
  -9   3   8         19.22         16.88         2.41 o
  -8   3   8        148.16        160.82         6.41 o
  -7   3   8        248.58        230.36         6.36 o
  -6   3   8        631.71        607.78        12.47 o
  -5   3   8        699.76        639.58         9.90 o
  -4   3   8       1386.69       1306.03        17.78 o
  -3   3   8       1473.59       1481.67        24.16 o
  -2   3   8        861.66        871.23        24.71 o
  -1   3   8         57.05         55.25         3.69 o
   0   3   8        487.44        491.30        11.14 o
   1   3   8       1805.67       1778.50        30.83 o
   2   3   8         84.18         88.71         5.13 o
   3   3   8        264.92        267.67        17.26 o
   4   3   8          0.11          1.58         2.83 o
   5   3   8          0.86         -0.64         2.69 o
   6   3   8          3.81         10.17         3.42 o
   7   3   8        137.52        107.27         6.88 o
   8   3   8         32.83         17.73         6.69 o
   9   3   8          8.87          5.87         2.01 o
 -13   4   8          5.00          4.25         2.19 o
 -12   4   8        147.62        146.80         6.74 o
 -11   4   8          8.62          6.15         1.96 o
 -10   4   8        109.99        102.81         5.72 o
  -9   4   8         55.39         57.13         3.82 o
  -8   4   8         46.36         56.26         3.67 o
  -7   4   8        311.11        277.75         7.58 o
  -6   4   8         90.87         73.83         3.42 o
  -5   4   8          0.07          0.15         1.22 o
  -4   4   8       2479.08       2498.43        31.46 o
  -3   4   8        372.12        369.98         8.94 o
  -2   4   8         43.66         42.37         3.08 o
  -1   4   8        358.72        360.93        10.81 o
   0   4   8        227.65        218.50         7.66 o
   1   4   8        178.84        184.73         6.23 o
   2   4   8        978.99       1024.22        35.51 o
   3   4   8         93.82         74.76        11.37 o
   4   4   8        121.99        202.32        12.27 o
   5   4   8          4.22          2.34         2.94 o
   6   4   8        113.36        134.63         7.86 o
   7   4   8          0.35          2.06         2.02 o
   8   4   8          0.71          0.72         2.15 o
 -12   5   8         20.84         16.27        10.96 o
 -11   5   8         61.64         56.62         4.71 o
 -10   5   8         43.67         49.70         4.27 o
  -9   5   8        139.73        148.42         7.46 o
  -8   5   8         50.08         37.94         2.92 o
  -7   5   8        209.12        210.78         6.80 o
  -6   5   8         74.68         70.89         4.15 o
  -5   5   8        422.94        380.68        11.86 o
  -4   5   8        156.32        151.02         6.38 o
  -3   5   8        431.02        429.02        12.94 o
  -2   5   8          0.70          0.78         2.18 o
  -1   5   8          2.42          4.28         2.55 o
   0   5   8       1053.28       1027.62        22.97 o
   1   5   8        133.26        148.98         8.28 o
   2   5   8          0.70          0.52         2.22 o
   3   5   8        109.11        104.18         7.34 o
   4   5   8         20.94         26.64         3.67 o
   5   5   8         36.52         30.35         3.59 o
   6   5   8        136.72        116.32         7.15 o
   7   5   8        102.37         97.40         5.40 o
 -11   6   8          3.85          0.21         2.63 o
 -10   6   8         72.03         82.76        10.66 o
  -9   6   8         17.16         18.35         4.32 o
  -8   6   8         99.18         88.35         7.43 o
  -7   6   8         37.40         41.42         3.37 o
  -6   6   8        418.74        392.69        11.15 o
  -5   6   8        330.32        320.79        10.99 o
  -4   6   8        479.24        481.34        14.35 o
  -3   6   8         98.45         75.90         4.86 o
  -2   6   8        134.12        134.60         6.76 o
  -1   6   8          8.86          5.26         2.10 o
   0   6   8        125.64        127.71         6.38 o
   1   6   8         32.28         36.03         3.25 o
   2   6   8         85.01        101.35         6.97 o
   3   6   8          2.05          1.33         2.09 o
   4   6   8         46.56         41.02         4.72 o
   5   6   8        206.99        209.42        11.66 o
   6   6   8         61.94         75.16         5.68 o
  -9   7   8          3.93          2.57         2.06 o
  -8   7   8         51.91         52.49         6.02 o
  -7   7   8        297.93        280.00        15.28 o
  -6   7   8         48.70         52.43         5.21 o
  -5   7   8         43.07         49.88         3.86 o
  -4   7   8          0.21          0.02         1.46 o
  -3   7   8          0.60          2.39         1.44 o
  -2   7   8         86.62         63.67         5.17 o
  -1   7   8        287.77        280.92        12.83 o
   0   7   8          4.84          0.82         1.69 o
   1   7   8        103.79         83.14         4.85 o
   2   7   8         14.57         16.53         4.65 o
   3   7   8         42.23         47.33         5.06 o
   4   7   8         13.55          8.94         3.45 o
  -6   8   8        342.04        316.72        22.15 o
  -5   8   8          8.08          3.11         1.39 o
  -4   8   8          0.03          0.05         1.12 o
  -3   8   8          6.44          7.80         1.61 o
  -2   8   8         28.09         27.71         2.22 o
  -1   8   8         28.10         25.93         2.09 o
   0   8   8         37.61         27.25         2.25 o
 -15   0   9         28.21         28.44         5.24 o
 -13   0   9        636.03        771.57        42.93 o
 -11   0   9        337.30        343.13        17.56 o
  -9   0   9        937.22        975.93        29.03 o
  -7   0   9        985.03        939.16        28.56 o
  -5   0   9        411.04        406.49        10.92 o
  -3   0   9         44.11         31.85         2.62 o
  -1   0   9         21.78         27.46         3.77 o
   1   0   9        788.41        758.68        45.38 o
   3   0   9       1374.38       1658.39       136.89 o
   5   0   9         12.75         20.19         7.31 o
   7   0   9        218.10        254.51        22.61 o
   9   0   9         36.90         46.55         4.40 o
 -15   1   9         13.58         14.16         2.82 o
 -14   1   9        190.91        198.77        11.65 o
 -13   1   9         13.33          6.85         3.48 o
 -12   1   9       1017.22        982.35        29.29 o
 -11   1   9        153.77        145.18         7.87 o
 -10   1   9         19.21         16.26         2.61 o
  -9   1   9         63.86         67.67         4.60 o
  -8   1   9       1480.98       1467.19        27.97 o
  -7   1   9          2.05          4.14         1.42 o
  -6   1   9        208.85        185.77         7.25 o
  -5   1   9         38.56         35.14         2.34 o
  -4   1   9        160.10        142.59         4.62 o
  -3   1   9        179.33        187.22         5.40 o
  -2   1   9       1818.55       1794.73        24.82 o
  -1   1   9         35.59         28.16         2.33 o
   0   1   9        384.80        382.94         9.50 o
   1   1   9        874.95        897.00        19.20 o
   2   1   9        779.19        795.33        18.85 o
   3   1   9        138.61        117.09         9.35 o
   4   1   9         19.35          8.55         4.80 o
   5   1   9         10.92          7.33         4.45 o
   6   1   9        138.76        129.43         9.87 o
   7   1   9         52.28         52.71         5.04 o
   8   1   9         19.08         23.03         3.19 o
 -14   2   9        239.19        254.46        10.19 o
 -13   2   9        244.85        254.78        11.08 o
 -12   2   9        336.38        358.73        20.97 o
 -11   2   9        788.99        788.06        25.10 o
 -10   2   9         87.55         85.34         5.89 o
  -9   2   9        622.68        631.14        14.79 o
  -8   2   9        264.60        259.18         9.21 o
  -7   2   9       1181.24       1150.02        20.13 o
  -6   2   9        258.74        253.66         7.06 o
  -5   2   9        262.56        275.02         8.16 o
  -4   2   9         39.95         41.81         3.04 o
  -3   2   9        192.16        180.74         6.57 o
  -2   2   9       1444.97       1514.98        21.18 o
  -1   2   9        819.78        826.23        14.78 o
   0   2   9        397.59        382.18         9.94 o
   1   2   9       1083.91       1108.81        18.95 o
   2   2   9          0.08          6.81         2.88 o
   3   2   9        259.03        229.63        13.72 o
   4   2   9        174.25        170.33        11.73 o
   5   2   9         23.75         19.38         3.81 o
   6   2   9        116.93        107.29         8.80 o
   7   2   9         55.22         64.91         4.77 o
   8   2   9         96.46         91.43         5.49 o
 -14   3   9          8.63          4.88         2.23 o
 -13   3   9        145.44        134.74         6.93 o
 -12   3   9        283.20        274.31        11.63 o
 -11   3   9          9.16         11.82         2.51 o
 -10   3   9        805.33        796.82        17.64 o
  -9   3   9       1276.37       1288.67        24.97 o
  -8   3   9         67.75         73.46         4.17 o
  -7   3   9        135.08        109.66         4.91 o
  -6   3   9        320.82        322.30         7.72 o
  -5   3   9        605.86        594.06        12.15 o
  -4   3   9         10.68         14.29         1.92 o
  -3   3   9        488.22        479.74        14.67 o
  -2   3   9        678.81        655.62        16.34 o
  -1   3   9        243.27        251.09         7.11 o
   0   3   9       1681.51       1690.82        29.75 o
   1   3   9        103.13        105.05         5.28 o
   2   3   9          3.69         -0.12         4.22 o
   3   3   9        126.66        149.16        13.71 o
   4   3   9        141.79        151.78        10.20 o
   5   3   9        119.44        115.54         8.60 o
   6   3   9         32.12         27.38         4.23 o
   7   3   9          8.59          4.97         2.92 o
   8   3   9          0.03          1.05         2.70 o
 -13   4   9         30.80         33.85         6.74 o
 -12   4   9         24.80         22.75         3.18 o
 -11   4   9        397.56        428.64        13.37 o
 -10   4   9          7.84         11.82         2.51 o
  -9   4   9        193.05        192.67         7.06 o
  -8   4   9         46.28         32.47         2.92 o
  -7   4   9        141.32        151.08         5.78 o
  -6   4   9         68.88         74.38         4.00 o
  -5   4   9        568.50        564.90        14.10 o
  -4   4   9         46.91         39.06         3.38 o
  -3   4   9        134.65        140.11         5.40 o
  -2   4   9         29.82         28.13         2.70 o
  -1   4   9       2320.02       2387.67        54.72 o
   0   4   9        308.07        308.86        13.83 o
   1   4   9        259.08        282.37        14.08 o
   2   4   9         34.11         30.33         5.34 o
   3   4   9         41.29         46.45         6.19 o
   4   4   9         64.62         54.01         5.24 o
   5   4   9        353.32        390.39        17.93 o
   6   4   9          3.06          2.06         2.01 o
   7   4   9          1.56          0.00         1.97 o
 -12   5   9        115.62        103.73         9.36 o
 -11   5   9         30.17         34.98         4.58 o
 -10   5   9        265.23        263.94         8.36 o
  -9   5   9         69.56         64.90         3.83 o
  -8   5   9        131.20        120.03         5.23 o
  -7   5   9         38.54         39.82         4.04 o
  -6   5   9        515.18        459.42        12.08 o
  -5   5   9        277.62        275.22         9.80 o
  -4   5   9         48.22         45.33         3.37 o
  -3   5   9          0.94         -0.26         1.73 o
  -2   5   9        361.59        362.00        12.64 o
  -1   5   9          4.59          8.77         2.18 o
   0   5   9        753.90        790.35        24.92 o
   1   5   9        243.73        228.97        11.22 o
   2   5   9          0.17          1.20         1.92 o
   3   5   9         98.09        110.29         5.54 o
   4   5   9         73.92         92.42         5.03 o
   5   5   9          4.54          1.99         1.80 o
   6   5   9         61.55         50.41         3.84 o
 -11   6   9         54.55         46.70         7.75 o
 -10   6   9         74.02         69.06         7.30 o
  -9   6   9        180.95        172.14        12.01 o
  -8   6   9          3.29          1.81         1.92 o
  -7   6   9        115.17        105.01         5.58 o
  -6   6   9         31.48         32.17         3.06 o
  -5   6   9         74.84         83.33         6.24 o
  -4   6   9        568.79        560.83        16.09 o
  -3   6   9        187.01        182.35         8.56 o
  -2   6   9          1.08          0.38         1.55 o
  -1   6   9        223.57        204.66         8.51 o
   0   6   9        133.62        123.46         6.31 o
   1   6   9        111.50        102.55         8.44 o
   2   6   9         75.55         61.64         5.69 o
   3   6   9         18.22         17.17         2.71 o
   4   6   9         88.37         87.24        11.70 o
  -8   7   9        226.61        184.97        22.03 o
  -7   7   9        108.45        105.29         9.23 o
  -6   7   9         11.28          8.86         2.14 o
  -5   7   9         64.76         61.11         3.83 o
  -4   7   9          9.50         12.55         2.04 o
  -3   7   9         77.11         72.25         5.06 o
  -2   7   9         11.98         15.40         2.31 o
  -1   7   9          1.14          3.91         1.56 o
   0   7   9          0.93          0.40         1.35 o
   1   7   9         56.10         61.74         5.01 o
   2   7   9        203.05        156.02         8.78 o
 -14   0  10        293.22        269.10        19.39 o
 -12   0  10          1.56          1.54         4.86 o
 -10   0  10        223.97        251.01        12.21 o
  -8   0  10        652.39        595.80        20.35 o
  -6   0  10        300.78        282.88        13.85 o
  -4   0  10        185.60        193.79         7.58 o
  -2   0  10        347.22        363.94        11.13 o
   0   0  10        689.23        671.82        30.40 o
   2   0  10          9.45         21.15        17.57 o
   4   0  10        306.46        320.93        27.70 o
   6   0  10        355.97        376.34        32.75 o
   8   0  10         21.35         22.88         3.69 o
 -14   1  10        234.12        228.56         9.88 o
 -13   1  10        194.19        184.41        11.98 o
 -12   1  10          8.64          9.36         2.96 o
 -11   1  10        236.43        236.71        10.13 o
 -10   1  10         84.72         89.56         5.02 o
  -9   1  10         47.55         53.05         3.93 o
  -8   1  10        150.46        133.70         7.68 o
  -7   1  10         16.04         15.82         2.57 o
  -6   1  10         25.98         26.81         2.74 o
  -5   1  10        613.58        601.69        11.05 o
  -4   1  10         18.04         13.74         1.58 o
  -3   1  10          0.98          2.31         1.03 o
  -2   1  10        168.20        171.89         5.57 o
  -1   1  10        390.24        353.94        10.40 o
   0   1  10        274.81        262.88         9.62 o
   1   1  10        669.80        627.90        17.82 o
   2   1  10          9.25          7.92         2.86 o
   3   1  10        144.32        145.14        24.05 o
   4   1  10        490.46        512.99        35.87 o
   5   1  10        617.04        619.91        23.18 o
   6   1  10         67.55         72.92         5.90 o
   7   1  10          5.05          3.00         2.07 o
   8   1  10          2.57          8.13         2.18 o
 -14   2  10        349.75        352.54        12.05 o
 -13   2  10        175.10        187.01         6.94 o
 -12   2  10        141.48        149.46         9.33 o
 -11   2  10        249.75        246.36        10.10 o
 -10   2  10        274.62        290.34        10.05 o
  -9   2  10        153.46        149.92         7.00 o
  -8   2  10        152.60        167.90         7.73 o
  -7   2  10        455.41        458.46        12.09 o
  -6   2  10       1495.96       1535.72        23.11 o
  -5   2  10          0.35          1.13         1.48 o
  -4   2  10       1062.84       1043.78        23.90 o
  -3   2  10        163.53        156.14         5.62 o
  -2   2  10        398.91        404.20        11.42 o
  -1   2  10        662.38        652.43        12.56 o
   0   2  10        410.45        437.00        10.88 o
   1   2  10        430.88        410.77        15.71 o
   2   2  10        139.26        128.64         8.56 o
   3   2  10        105.75         84.81         6.86 o
   4   2  10       1014.18        989.65        41.87 o
   5   2  10         43.44         30.88         4.17 o
   6   2  10        121.64        143.23         7.82 o
   7   2  10          5.63          2.83         1.62 o
 -14   3  10         34.15         42.96         4.93 o
 -13   3  10        782.88        787.76        18.84 o
 -12   3  10         18.16         16.98         2.70 o
 -11   3  10         88.34         88.53         5.80 o
 -10   3  10          2.28          5.75         2.04 o
  -9   3  10         71.23         71.25         3.99 o
  -8   3  10         19.66         19.71         2.64 o
  -7   3  10        562.00        552.65        11.74 o
  -6   3  10        888.80        837.02        15.14 o
  -5   3  10        699.53        677.69        12.39 o
  -4   3  10        807.72        838.72        22.73 o
  -3   3  10       1140.94       1187.20        21.61 o
  -2   3  10         85.61         85.06         4.20 o
  -1   3  10        641.44        744.61        18.96 o
   0   3  10        166.28        172.46        15.35 o
   1   3  10         24.71         36.35         4.78 o
   2   3  10         17.10         14.60         3.52 o
   3   3  10        478.08        467.40        19.33 o
   4   3  10         87.70         78.59         7.26 o
   5   3  10        201.59        176.16        10.15 o
   6   3  10          0.24          3.36         2.06 o
   7   3  10         69.66         68.08         4.57 o
 -13   4  10         16.15         19.77         3.99 o
 -12   4  10        402.22        420.65        12.81 o
 -11   4  10          0.35          2.35         1.79 o
 -10   4  10         23.11         24.63         3.15 o
  -9   4  10          0.32          3.80         1.79 o
  -8   4  10        351.21        347.04        15.11 o
  -7   4  10          4.81         10.56         2.12 o
  -6   4  10         35.81         30.64         3.06 o
  -5   4  10         13.42          8.27         2.87 o
  -4   4  10        224.07        223.38         8.19 o
  -3   4  10         72.66         75.81         5.38 o
  -2   4  10        577.74        616.04        16.36 o
  -1   4  10          7.29          7.92         2.74 o
   0   4  10          4.12          5.53         2.96 o
   1   4  10          5.30          5.32         3.88 o
   2   4  10        231.30        259.57        14.02 o
   3   4  10         61.56         64.70         6.74 o
   4   4  10         99.54         89.68         7.30 o
   5   4  10          5.91          8.56         2.31 o
   6   4  10         12.59         19.48         3.29 o
 -12   5  10         17.24         10.88         5.21 o
 -11   5  10         89.77         97.72         6.10 o
 -10   5  10         20.40         21.20         4.95 o
  -9   5  10         29.12         29.18         3.47 o
  -8   5  10        323.57        314.47        12.89 o
  -7   5  10        601.53        570.37        23.96 o
  -6   5  10        129.85        132.57         7.24 o
  -5   5  10         60.04         58.46         5.28 o
  -4   5  10        346.96        322.73        20.08 o
  -3   5  10        234.65        238.81         8.62 o
  -2   5  10          0.50          0.11         1.84 o
  -1   5  10         38.84         34.10         3.79 o
   0   5  10         16.90         14.76         3.20 o
   1   5  10         46.73         45.91         4.17 o
   2   5  10        116.38        104.86         7.39 o
   3   5  10        280.23        317.48        14.52 o
   4   5  10          8.21          9.50         2.00 o
   5   5  10         10.77         14.56         2.66 o
 -10   6  10        223.34        210.07        11.97 o
  -9   6  10        117.80        106.81         9.24 o
  -8   6  10        131.21        120.70         7.13 o
  -7   6  10         41.92         39.57         3.08 o
  -6   6  10        390.52        416.07        16.68 o
  -5   6  10          2.85          3.28         1.90 o
  -4   6  10        233.48        231.04         8.23 o
  -3   6  10        342.53        347.75        13.00 o
  -2   6  10        117.90        114.40         5.28 o
  -1   6  10         47.57         48.29         3.83 o
   0   6  10        184.04        179.55         8.24 o
   1   6  10         18.02         15.42         2.40 o
   2   6  10        191.99        184.90         9.50 o
   3   6  10         13.04         20.46         2.93 o
  -7   7  10         27.37         24.50         2.78 o
  -6   7  10        233.38        237.71         8.24 o
  -5   7  10        369.21        358.38        10.05 o
  -4   7  10          6.14          4.15         1.29 o
  -3   7  10        145.79        141.20         5.06 o
  -2   7  10          0.93          0.85         2.05 o
  -1   7  10         14.18         14.82         1.93 o
   0   7  10         52.99         38.29         5.97 o
 -13   0  11        330.53        311.27        22.24 o
 -11   0  11        376.86        389.98        22.74 o
  -9   0  11        122.08        122.45         8.21 o
  -7   0  11       1376.24       1573.97        40.71 o
  -5   0  11         51.93         49.30         3.83 o
  -3   0  11        105.52        126.53         7.10 o
  -1   0  11       2398.72       2470.50        45.16 o
   1   0  11        368.44        322.90        19.70 o
   3   0  11        280.37        279.93        14.47 o
   5   0  11         73.06         65.78         7.93 o
   7   0  11         99.83         91.82        12.86 o
 -14   1  11         26.03         25.24         3.09 o
 -13   1  11        111.47        103.05         8.45 o
 -12   1  11        679.58        675.10        21.36 o
 -11   1  11        380.84        400.31        11.92 o
 -10   1  11         78.20         88.55         5.45 o
  -9   1  11         56.18         40.77         4.28 o
  -8   1  11       1836.05       1853.11        38.10 o
  -7   1  11          0.13         -0.80         1.67 o
  -6   1  11        225.65        220.48         7.11 o
  -5   1  11          2.93          4.36         1.50 o
  -4   1  11         54.44         49.43         2.98 o
  -3   1  11        297.51        306.01         8.65 o
  -2   1  11       1620.88       1617.78        34.62 o
  -1   1  11        366.07        403.08        14.24 o
   0   1  11         64.03         58.69         6.46 o
   1   1  11         39.39         47.61         8.41 o
   2   1  11         96.21        105.67         9.05 o
   3   1  11         97.86         92.75         8.40 o
   4   1  11        188.84        183.33         9.65 o
   5   1  11          3.01          5.41         2.25 o
   6   1  11          5.02          3.03         1.70 o
 -14   2  11         23.95         17.35         2.32 o
 -13   2  11         12.57         12.34         1.92 o
 -12   2  11         50.87         44.72         3.49 o
 -11   2  11        450.06        491.63        13.29 o
 -10   2  11        166.56        185.14         8.19 o
  -9   2  11        199.05        214.04         8.75 o
  -8   2  11        239.57        248.98         8.70 o
  -7   2  11        681.15        652.07        14.00 o
  -6   2  11        221.77        215.23         7.89 o
  -5   2  11        203.41        208.23         7.87 o
  -4   2  11        265.59        261.25        10.88 o
  -3   2  11        658.52        701.51        27.94 o
  -2   2  11         64.36         68.14         4.97 o
  -1   2  11        369.77        350.73        13.87 o
   0   2  11        613.84        639.25        20.80 o
   1   2  11        167.37        172.60         9.59 o
   2   2  11        180.48        166.07        11.67 o
   3   2  11         55.08         63.96         6.78 o
   4   2  11         91.56         81.93         6.25 o
   5   2  11          8.55         15.85         2.83 o
   6   2  11          1.81          3.86         1.40 o
 -13   3  11         93.83         95.31         4.89 o
 -12   3  11          2.21          2.73         1.82 o
 -11   3  11         59.37         58.98         4.58 o
 -10   3  11        291.38        328.77        10.34 o
  -9   3  11        219.52        197.93         6.46 o
  -8   3  11        648.97        618.33        17.40 o
  -7   3  11         90.48         89.20         4.98 o
  -6   3  11        237.03        221.51         8.57 o
  -5   3  11         16.67         17.43         2.49 o
  -4   3  11         62.17         64.06         5.54 o
  -3   3  11        152.91        151.96        18.69 o
  -2   3  11        400.49        382.64        14.28 o
  -1   3  11       1107.49       1216.73        32.93 o
   0   3  11        467.74        485.11        16.06 o
   1   3  11         54.54         59.07         5.82 o
   2   3  11        398.14        450.08        16.25 o
   3   3  11         16.64         13.52         3.80 o
   4   3  11         25.23         28.70         4.16 o
   5   3  11         65.85         66.24         5.38 o
 -12   4  11         11.98         14.15         2.19 o
 -11   4  11          3.40          4.77         1.89 o
 -10   4  11          3.84          3.49         1.85 o
  -9   4  11        884.48        857.66        22.69 o
  -8   4  11         40.68         33.20         3.74 o
  -7   4  11         12.43         11.36         2.40 o
  -6   4  11         34.14         30.86         3.69 o
  -5   4  11        504.60        506.10        13.98 o
  -4   4  11        128.76        120.68         8.74 o
  -3   4  11        173.38        173.75        11.28 o
  -2   4  11         41.71         34.91         3.64 o
  -1   4  11         11.95         22.90         3.29 o
   0   4  11         19.74         21.73         3.20 o
   1   4  11        523.69        610.99        18.73 o
   2   4  11         15.78         14.10         3.02 o
   3   4  11         29.37         22.24         3.40 o
   4   4  11          5.67          6.41         1.75 o
   5   4  11        131.95        126.23         7.60 o
 -11   5  11          0.60         -1.42         1.54 o
 -10   5  11        226.48        212.65        11.37 o
  -9   5  11          0.60          1.78         1.72 o
  -8   5  11        418.99        422.41        21.68 o
  -7   5  11          1.90          3.83         2.32 o
  -6   5  11          0.03          2.04         2.09 o
  -5   5  11         12.74         11.64         2.44 o
  -4   5  11        292.34        290.18        16.51 o
  -3   5  11        159.62        144.74         7.86 o
  -2   5  11        209.43        216.89         9.98 o
  -1   5  11          4.03          6.37         2.55 o
   0   5  11        412.99        439.78        14.33 o
   1   5  11         60.84         68.01         5.63 o
   2   5  11         47.78         49.39         3.88 o
   3   5  11          4.76          2.19         1.31 o
  -9   6  11        158.84        149.78         6.88 o
  -8   6  11         20.50         16.27         1.97 o
  -7   6  11        220.30        250.59         8.99 o
  -6   6  11         20.68         21.08         2.59 o
  -5   6  11          1.28          6.90         2.08 o
  -4   6  11         62.22         67.27         4.48 o
  -3   6  11         64.00         52.43         3.63 o
  -2   6  11         25.73         23.63         4.02 o
  -1   6  11        158.26        157.07         7.88 o
   0   6  11         15.52         15.10         7.13 o
   1   6  11         49.78         56.06         5.23 o
  -5   7  11         60.09         47.28         7.18 o
  -4   7  11          6.54          4.33         1.26 o
  -3   7  11         37.39         33.95         4.03 o
 -14   0  12        101.12         85.69         5.77 o
 -12   0  12         24.94         14.61         5.77 o
 -10   0  12        384.08        360.42        14.45 o
  -8   0  12          2.39          2.45         2.26 o
  -6   0  12        584.90        569.09        17.70 o
  -4   0  12        536.68        557.50        29.33 o
  -2   0  12         13.20         13.81         3.77 o
   0   0  12         76.54         63.66         8.56 o
   2   0  12         93.12         75.72         8.80 o
   4   0  12         12.83          6.01         3.23 o
 -14   1  12          0.63          2.24         1.28 o
 -13   1  12        264.35        245.28         7.47 o
 -12   1  12         22.05         26.73         3.04 o
 -11   1  12         14.99         14.19         2.36 o
 -10   1  12         47.84         58.35         3.86 o
  -9   1  12        980.30        978.02        20.21 o
  -8   1  12        103.60         96.98         4.83 o
  -7   1  12          3.08          5.97         2.08 o
  -6   1  12          2.58          3.08         1.88 o
  -5   1  12        125.37        128.92         6.31 o
  -4   1  12         78.56         78.70         4.74 o
  -3   1  12        554.31        567.62        20.68 o
  -2   1  12        163.56        174.16        10.17 o
  -1   1  12         50.91         49.89         4.71 o
   0   1  12        210.47        177.15        10.83 o
   1   1  12        104.75        118.15        15.05 o
   2   1  12         44.41         34.32         6.56 o
   3   1  12         72.13         61.29         5.33 o
   4   1  12         29.42         33.85         3.77 o
   5   1  12        243.20        197.93         9.19 o
 -13   2  12        337.91        337.70        17.08 o
 -12   2  12         82.98         96.44         5.12 o
 -11   2  12         20.54         19.42         2.19 o
 -10   2  12        207.05        184.69         6.62 o
  -9   2  12          3.58          1.44         1.63 o
  -8   2  12        608.24        601.40        16.60 o
  -7   2  12        156.05        160.43         6.70 o
  -6   2  12        186.24        198.00         8.10 o
  -5   2  12        606.86        637.58        19.82 o
  -4   2  12        104.43        118.09         7.32 o
  -3   2  12         17.97         19.62         3.67 o
  -2   2  12        724.12        743.23        20.04 o
  -1   2  12         10.47          9.43         4.00 o
   0   2  12        476.45        550.93        15.07 o
   1   2  12         20.26         17.80         3.99 o
   2   2  12         72.88         81.68         6.05 o
   3   2  12         15.16         13.29         2.75 o
   4   2  12        422.44        383.14        18.23 o
   5   2  12         86.58         86.12         5.69 o
 -13   3  12        118.57        118.26         9.41 o
 -12   3  12        350.21        402.38        12.87 o
 -11   3  12        234.35        252.57         9.04 o
 -10   3  12        152.65        135.63         5.65 o
  -9   3  12         18.23         16.18         2.22 o
  -8   3  12        308.52        290.82        14.19 o
  -7   3  12        664.35        714.94        18.83 o
  -6   3  12        115.00        108.17         7.39 o
  -5   3  12         50.32         53.49         4.50 o
  -4   3  12        420.20        451.71        20.28 o
  -3   3  12         43.14         36.57         4.68 o
  -2   3  12         80.91         75.55         7.73 o
  -1   3  12        103.03        100.36         6.95 o
   0   3  12          0.88         12.31         3.79 o
   1   3  12         18.06         16.26         3.25 o
   2   3  12        212.36        248.98        12.33 o
   3   3  12        231.55        238.99        13.03 o
   4   3  12          0.63          1.31         1.51 o
 -12   4  12        257.64        263.06        14.37 o
 -11   4  12         12.38         16.97         3.37 o
 -10   4  12         18.84         21.67         2.82 o
  -9   4  12         10.58         13.19         2.67 o
  -8   4  12          3.94          3.95         2.26 o
  -7   4  12          3.26          1.96         2.16 o
  -6   4  12        524.47        555.77        22.13 o
  -5   4  12          9.02          9.23         2.32 o
  -4   4  12         46.33         36.96         4.49 o
  -3   4  12          0.04         -0.22         3.01 o
  -2   4  12        112.10        105.62         6.39 o
  -1   4  12          4.79          9.05         2.81 o
   0   4  12        152.23        172.20         8.43 o
   1   4  12         82.96         71.62         5.08 o
   2   4  12          7.51          5.18         1.63 o
   3   4  12          2.30          1.38         1.18 o
 -10   5  12         39.53         38.98         4.92 o
  -9   5  12          6.97         10.10         2.72 o
  -8   5  12         87.90         86.27         4.59 o
  -7   5  12        137.91        153.90         8.79 o
  -6   5  12         29.40         33.16         4.31 o
  -5   5  12        192.52        170.45        10.96 o
  -4   5  12         38.42         39.10         4.36 o
  -3   5  12         57.24         60.51         5.83 o
  -2   5  12         44.67         38.33         5.41 o
  -1   5  12         83.92         96.26         6.75 o
   0   5  12          4.52          7.11         2.21 o
   1   5  12          5.74          8.74         2.14 o
   2   5  12         26.75         21.09         2.54 o
  -7   6  12        152.16        144.77         5.42 o
  -6   6  12        194.20        196.61         8.11 o
  -5   6  12         60.58         56.99         7.01 o
  -4   6  12        428.98        412.02        13.29 o
  -3   6  12         99.71         84.31         4.52 o
  -2   6  12        166.64        160.40        24.92 o
  -1   6  12         16.57         13.68         3.00 o
 -13   0  13         25.27         13.66         2.69 o
 -11   0  13        261.08        241.71        10.55 o
  -9   0  13        389.35        357.73        13.76 o
  -7   0  13       1447.24       1428.09        37.76 o
  -5   0  13        369.83        416.79        15.93 o
  -3   0  13        333.02        335.03        15.51 o
  -1   0  13        553.00        572.62        37.56 o
   1   0  13         40.45         31.22         6.96 o
   3   0  13        170.46        216.18        18.10 o
 -13   1  13          8.79         10.37         1.91 o
 -12   1  13         21.20         20.69         2.41 o
 -11   1  13          4.50          5.16         1.82 o
 -10   1  13        315.52        323.69         9.80 o
  -9   1  13         93.84         90.16         4.40 o
  -8   1  13        258.82        245.18         9.09 o
  -7   1  13         15.82         21.45         3.01 o
  -6   1  13       1020.00       1035.32        23.65 o
  -5   1  13        126.28        113.71         6.40 o
  -4   1  13         62.89         65.76         5.67 o
  -3   1  13          0.13          2.52         2.11 o
  -2   1  13        115.46        127.16         8.12 o
  -1   1  13         38.95         32.49         4.64 o
   0   1  13        224.19        213.46        13.50 o
   1   1  13         54.90         42.14         6.59 o
   2   1  13         17.07         22.08         5.07 o
   3   1  13         19.33         19.69         4.16 o
   4   1  13         60.87         62.49         4.82 o
 -12   2  13        165.96        157.76        11.16 o
 -11   2  13        231.74        218.81         8.14 o
 -10   2  13        206.32        212.44         8.45 o
  -9   2  13         92.37         90.43         6.86 o
  -8   2  13        140.39        136.69         6.67 o
  -7   2  13        327.76        332.70        13.03 o
  -6   2  13          0.15          0.45         2.03 o
  -5   2  13         69.70         69.40         5.45 o
  -4   2  13        149.51        161.53         7.55 o
  -3   2  13        294.61        319.61        13.24 o
  -2   2  13        275.90        284.32        12.29 o
  -1   2  13         75.30         88.64         5.91 o
   0   2  13         38.78         54.04         6.37 o
   1   2  13        162.91        133.27        11.09 o
   2   2  13          3.13          2.39         2.15 o
   3   2  13        107.11        111.38         6.68 o
 -12   3  13         30.64         37.14         3.49 o
 -11   3  13          3.04          4.84         2.15 o
 -10   3  13        242.95        239.72        11.98 o
  -9   3  13         52.72         57.21         4.22 o
  -8   3  13        541.98        570.72        16.49 o
  -7   3  13         65.55         72.29         5.56 o
  -6   3  13         13.35         14.73         2.48 o
  -5   3  13         95.92         99.77         5.72 o
  -4   3  13        893.39        896.24        20.47 o
  -3   3  13        132.47        142.60         8.01 o
  -2   3  13         54.35         61.91         5.34 o
  -1   3  13         45.56         52.60         5.59 o
   0   3  13         80.50         70.71         4.35 o
   1   3  13         24.32         21.52         2.92 o
   2   3  13         55.19         49.93         3.85 o
   3   3  13         49.25         42.64         3.54 o
 -11   4  13         52.40         50.89         5.27 o
 -10   4  13          2.01          2.14         3.29 o
  -9   4  13        685.89        674.88        73.36 o
  -8   4  13         74.22         82.09         8.26 o
  -7   4  13        106.43        101.11         5.72 o
  -6   4  13         18.97         12.28         2.93 o
  -5   4  13         50.88         43.55         3.93 o
  -4   4  13         62.27         66.33         5.35 o
  -3   4  13        507.77        504.34        16.09 o
  -2   4  13         80.40         74.20         7.42 o
  -1   4  13         29.04         38.86         3.76 o
   0   4  13        224.95        260.73         9.60 o
   1   4  13         14.45         13.90         2.48 o
   2   4  13          0.04         -1.03         1.51 o
  -9   5  13          5.34          6.77         2.45 o
  -8   5  13        297.80        262.25        12.96 o
  -7   5  13        203.84        211.14        10.48 o
  -6   5  13         30.45         26.38         3.37 o
  -5   5  13        145.60        136.93         6.98 o
  -4   5  13        162.46        174.67         8.96 o
  -3   5  13          6.51          3.85         2.36 o
  -2   5  13         38.06         29.97         4.50 o
  -1   5  13         55.19         51.76         4.15 o
   0   5  13         43.13         36.71         7.43 o
 -12   0  14         65.35         60.24         6.74 o
 -10   0  14         31.90         33.15         4.63 o
  -8   0  14        375.66        364.77        14.80 o
  -6   0  14         42.11         42.76         5.64 o
  -4   0  14         48.44         60.87         7.35 o
  -2   0  14        152.41        185.85        12.78 o
   0   0  14        331.95        308.91        27.51 o
   2   0  14        155.61        172.19         9.71 o
 -12   1  14         67.89         64.07         9.71 o
 -11   1  14          5.37          4.74         1.97 o
 -10   1  14         54.67         50.10         4.28 o
  -9   1  14        239.46        253.65        13.06 o
  -8   1  14         14.35         14.32         2.36 o
  -7   1  14         17.57         19.85         2.75 o
  -6   1  14        486.41        555.85        20.32 o
  -5   1  14          9.06          7.68         2.28 o
  -4   1  14         39.52         41.57         4.29 o
  -3   1  14        493.11        524.44        18.63 o
  -2   1  14         37.35         44.52         3.89 o
  -1   1  14          6.89          6.14         2.58 o
   0   1  14         12.27          8.30         1.99 o
   1   1  14         23.68         36.97         3.56 o
   2   1  14          2.91          3.26         1.51 o
 -11   2  14        105.23        109.88         9.38 o
 -10   2  14        138.08        152.72         7.21 o
  -9   2  14        102.46        101.61         5.63 o
  -8   2  14        142.91        137.10         6.88 o
  -7   2  14        286.81        286.90        12.85 o
  -6   2  14        112.48        117.97         6.49 o
  -5   2  14         48.50         45.08         4.89 o
  -4   2  14        400.55        406.91        16.21 o
  -3   2  14         37.79         35.45         3.58 o
  -2   2  14         25.96         53.19         7.65 o
  -1   2  14          2.51          2.84         1.71 o
   0   2  14         19.01         14.13         2.93 o
   1   2  14        137.37        143.53         7.71 o
   2   2  14        115.55        113.28         5.91 o
 -10   3  14          0.17         -0.89         1.69 o
  -9   3  14         24.04         21.96         3.63 o
  -8   3  14         28.44         30.41         3.66 o
  -7   3  14          4.20          5.90         2.08 o
  -6   3  14          0.27          1.28         1.49 o
  -5   3  14        379.56        397.17        18.12 o
  -4   3  14         55.03         58.22         4.61 o
  -3   3  14         83.01         87.31         5.62 o
  -2   3  14          3.79         10.75         2.66 o
  -1   3  14        205.49        191.40        12.52 o
   0   3  14        280.70        280.68        11.43 o
   1   3  14          1.26          0.62         1.26 o
  -9   4  14          0.04          0.17         1.23 o
  -8   4  14         91.15         77.31         7.13 o
  -7   4  14          0.01          0.35         1.43 o
  -6   4  14        133.92        133.61         6.91 o
  -5   4  14          2.66          2.48         1.58 o
  -4   4  14         53.02         49.96         5.19 o
  -3   4  14          8.26          6.83         2.36 o
  -2   4  14         61.86         68.86         5.85 o
  -1   4  14          1.74          1.62         1.31 o
 -11   0  15         46.51         43.27         5.27 o
  -9   0  15        217.49        237.65        16.31 o
  -7   0  15          3.67          5.89         4.99 o
  -5   0  15       1574.79       1662.66        71.73 o
  -3   0  15         45.80         64.85         8.87 o
  -1   0  15          7.90          5.77         2.96 o
 -10   1  15        362.83        373.45        14.43 o
  -9   1  15        171.08        183.82         8.50 o
  -8   1  15          2.73          4.44         1.81 o
  -7   1  15         59.91         50.91         4.14 o
  -6   1  15        306.89        311.81         9.93 o
  -5   1  15        111.57        122.89         6.86 o
  -4   1  15        442.85        448.37        14.40 o
  -3   1  15        218.07        245.07        15.15 o
  -2   1  15          2.43          2.26         2.09 o
  -1   1  15          8.59          8.14         4.36 o
   0   1  15        178.65        182.63         9.75 o
 -10   2  15          8.71         12.46         4.15 o
  -9   2  15         82.45         87.81         7.01 o
  -8   2  15        186.66        211.40         9.36 o
  -7   2  15        161.50        166.61         7.42 o
  -6   2  15        188.70        197.68         8.32 o
  -5   2  15        119.44        120.83         5.86 o
  -4   2  15         49.62         50.71         4.06 o
  -3   2  15        153.69        168.43        11.21 o
  -2   2  15          1.78          0.22         1.22 o
  -1   2  15         13.89         16.53         2.66 o
  -9   3  15         80.35         88.54         6.10 o
  -8   3  15        174.12        168.19         7.44 o
  -7   3  15          1.07          1.63         1.51 o
  -6   3  15        189.77        183.41         7.84 o
  -5   3  15          4.43          3.38         1.43 o
  -4   3  15         36.83         35.63         3.16 o
  -3   3  15         43.89         44.96         3.42 o
  -2   3  15         55.31         54.94         4.35 o
  -8   0  16         26.63         18.80         3.56 o
  -6   0  16         37.54         48.38        15.02 o
  -4   0  16          3.83         17.53         3.70 o
  -8   1  16         73.58         66.68         4.24 o
  -7   1  16         87.24         83.16         4.10 o
  -6   1  16        101.98         98.68         4.59 o
  -5   1  16          9.03         11.52         1.73 o
  -4   1  16          3.00          3.70         2.59 o
  -3   1  16         43.21         36.57         3.70 o
  -7   2  16          3.01          3.95         1.41 o
  -6   2  16         23.75         22.71         2.11 o
  -5   2  16        121.58        113.38         6.99 o
  -4   2  16         64.71         56.55         3.79 o
                                                
